# Supplementary material for: Two dominant boreal conifers use contrasting mechanisms to reactivate photosynthesis in the spring
Source: Nat Commun. 2020 Jan 8;11:128. doi: 10.1038/s41467-019-13954-0 (PMC6949249; doi:10.1038/s41467-019-13954-0)
Supplement: Supplementary file 4 — Source Data [file 41467_2019_13954_MOESM4_ESM.xlsx]

## Sheet: Figure 1
Figure 1a	Date	T max °C	T min °C			Figure 1b		Pine								Spruce
	2017-03-01	-1.5	-4.3			Fv/Fm	Date	Sample 1	Sample 2	Sample 3	Sample 4	Sample 5	Sample 6	Ave.	S.E.	Sample 1	Sample 2	Sample 3	Sample 4	Sample 5	Sample 6	Ave.	S.E.
	2017-03-02	-2.5	-6.5				2017-03-13	0.366	0.41	0.401	0.343	0.411	0.318	0.375	0.0159217	0.421	0.414	0.432	0.51	0.264		0.408	0.0363341
	2017-03-03	-5.2	-12				2017-03-21	0.422	0.393	0.384	0.44	0.366	0.41	0.403	0.0110227	0.546	0.623	0.55	0.617	0.596	0.602	0.589	0.0134722
	2017-03-04	-4.9	-12.3				2017-03-27	0.538	0.526	0.581	0.544	0.534	0.548	0.545	0.00775672	0.338	0.447	0.453	0.363	0.325		0.385	0.0249031
	2017-03-05	-7.4	-14.7				2017-04-03	0.534	0.588	0.519	0.412	0.614	0.468	0.523	0.0306186	0.592	0.511	0.653	0.491	0.573	0.524	0.557	0.0244949
	2017-03-06	-5.8	-15				2017-04-10	0.563	0.595	0.592	0.567	0.646	0.555	0.586	0.0134722	0.666	0.711	0.632	0.715	0.67	0.694	0.681	0.0130639
	2017-03-07	-5.7	-14.4				2017-04-18	0.482	0.521	0.516	0.438	0.557	0.425	0.49	0.0208207	0.411	0.324	0.412	0.35	0.438	0.37	0.384	0.0175547
	2017-03-08	-4.9	-9.3				2017-04-24	0.481	0.57	0.642	0.605	0.485	0.511	0.549	0.0273526	0.474	0.548	0.534	0.648	0.602	0.615	0.57	0.0257196
	2017-03-09	-1.6	-7.4				2017-05-02	0.612	0.605	0.669	0.63	0.565	0.609	0.615	0.0138804	0.668	0.668	0.686	0.637	0.707	0.727	0.682	0.0130639
	2017-03-10	-1.9	-8				2017-05-08	0.741	0.673	0.657	0.674	0.715	0.723	0.697	0.0138804	0.799	0.791	0.766	0.767	0.754	0.805	0.78	0.00857321
	2017-03-11	1.3	-5.2				2017-05-16	0.63	0.644	0.736	0.547	0.657	0.622	0.639	0.0249031	0.713	0.719	0.758	0.697	0.773	0.701	0.727	0.0126557
	2017-03-12	2.9	-3.8				2017-05-23	0.787	0.757	0.803	0.648	0.817	0.691	0.751	0.0273526	0.778	0.773	0.791	0.756	0.788	0.788	0.779	0.00530723
	2017-03-13	4.7	-1.6				2017-05-29	0.84	0.837	0.847	0.831	0.841	0.832	0.838	0.00244949	0.832	0.827	0.824	0.798	0.804	0.822	0.818	0.00571548
	2017-03-14	2.3	-1.6				2017-06-05	0.8	0.815	0.813	0.816	0.825	0.806	0.813	0.00367423	0.769	0.808	0.776	0.795	0.775	0.777	0.783	0.00612372
	2017-03-15	3.7	-1.8				2017-06-19	0.862	0.871	0.866	0.868	0.865	0.866	0.866	0.00122474	0.84	0.844	0.85	0.844	0.841	0.855	0.846	0.00244949
	2017-03-16	3	-1.7				2017-07-17	0.871	0.864	0.88	0.88	0.878	0.882	0.876	0.00285774	0.858	0.859	0.859	0.851	0.851	0.855	0.856	0.00163299
	2017-03-17	5.3	-1.9				2017-08-14	0.867	0.87	0.875	0.871	0.87	0.865	0.87	0.00122474	0.865	0.869	0.856	0.87	0.866	0.865	0.865	0.00204124
	2017-03-18	1.3	-5.7				2017-09-13	0.877	0.874	0.877	0.878	0.881	0.882	0.878	0.00122474	0.852	0.857	0.849	0.861	0.86	0.859	0.856	0.00204124
	2017-03-19	0	-8.8				2017-10-20	0.834	0.799	0.801	0.845	0.803	0.785	0.811	0.00938971	0.8	0.82	0.782	0.792	0.815	0.788	0.8	0.00612372
	2017-03-20	1.4	-5.5				2017-11-02	0.754	0.794	0.789	0.809	0.796	0.807	0.792	0.00816497	0.81	0.843	0.802	0.802	0.83	0.836	0.821	0.00734847
	2017-03-21	-1.2	-2.1				2017-11-17	0.665	0.709	0.693		0.696	0.712	0.695	0.00775672	0.761	0.774	0.709	0.668	0.68	0.691	0.714	0.0179629
	2017-03-22	1.1	-2.9				2017-12-01	0.709	0.638	0.671	0.734	0.722	0.664	0.69	0.0155134	0.709	0.626	0.718	0.614	0.643	0.671	0.664	0.0175547
	2017-03-23	1.4	-5.5				2017-12-20	0.495	0.515	0.574	0.552	0.582	0.578	0.549	0.0146969	0.727	0.649	0.697	0.738	0.757	0.75	0.72	0.0167382
	2017-03-24	1.7	-7.2				2018-01-17	0.489	0.594	0.539	0.55	0.505	0.533	0.535	0.0151052	0.524	0.625	0.626	0.514	0.61	0.554	0.576	0.0208207
	2017-03-25	4.9	-2.1
	2017-03-26	7.3	-0.2
	2017-03-27	6.9	-2.3
	2017-03-28	0.4	-6.9			Figure 1c		Pine								Spruce
	2017-03-29	-0.9	-8.9			ETRII(PAR=1292)	Date	Sample 1	Sample 2	Sample 3	Sample 4	Sample 5	Sample 6	Ave.	S.E.	Sample 1	Sample 2	Sample 3	Sample 4	Sample 5	Sample 6	Ave.	S.E.
	2017-03-30	1	-10				2017-03-21	22.4	26.4	28.2	31.6	26.1		30.35	0.91278	28.3	20.6	21.4	21	23.8	25.2	24.6	1.14368
	2017-03-31	1.6	-7.1				2017-03-27	36.6	19.2	42.4	35.8	39.5	41.9	35.9	3.51473	20.3	16.1	15.4	19.2	21.6	22.1	19.1167	1.14584
	2017-04-01	0.8	-3.6				2017-04-03	44.7	39.9	50.2	44.1	45.5	62.9	47.8833	3.29003	33.3	29.8	24	25.1	29.5	19.5	26.8667	2.021
	2017-04-02	-0.2	-5.3				2017-04-10	28.6	31.2	30.2	32.1	36.1	40.7	33.15	1.82588	40.5	32.4	29.8	34.2	29.9	45	35.3	2.51767
	2017-04-03	4	-6.3				2017-04-18	29.1	25.9	25.9	29.3	25.3	30.5	27.6667	0.905416	12.1	22.5	16.2	19.2	16.3	12.4	16.45	1.62865
	2017-04-04	9.2	1.1				2017-04-24	37.8	33.6	37.2	27.7	47.4	46	38.2833	3.04417	29.6	28.8	22.8	23.6	28.8	24.5	26.35	1.24036
	2017-04-05	6.8	-2.2				2017-05-02	33.9	36.5	32.7	31.5	32.8	27.9	32.55	1.15809	18.3	18.7	19.2	20.6	24.2	24.7	20.95	1.15318
	2017-04-06	5.3	-2.3				2017-05-08	30.8	38.6	32.3	40.5	38.3	32.3	35.4667	1.68338	21.3	23.3	12.8	22.7	27.6	28.7	22.7333	2.31181
	2017-04-07	3.3	-3.2				2017-05-16	23	26.5	29.7	33	27.7	35.1	29.1667	1.80253	24.5	16.7	18.3	19	20.1	18.2	19.4667	1.10413
	2017-04-08	2.4	-5.2				2017-05-23	23.7	29.8	28.9	18	32.1	22.7	25.8667	2.16128	30.6	23.3	22.6	21.8	31	20.7	25	1.86851
	2017-04-09	6.5	-2.8				2017-05-29	29.5	25.9	28.7	32	36.8	31	30.65	1.4995	25.3	22.6	24.5	24.8	19.9	25.4	23.75	0.874357
	2017-04-10	5	-0.1				2017-06-05	38.5	28.4	30.7	31.7	40	30.9	33.3667	1.92348	25.4	19.3	29.2	26.4	26.9	21.5	24.7833	1.50364
	2017-04-11	2.8	-1.7				2017-06-19	39.6	40.4	34.4	64.5	49.2	37.3	44.2333	4.5326	25.4	19	24.5	28.3	31.8	24.6	25.6	1.74681
	2017-04-12	-0.1	-4.6				2017-07-17	27	27.9	41.8	31.4	39.8	41.2	34.85	2.79854	17.7	17.4	24.2	14.8	19.4	16.9	18.4	1.30818
	2017-04-13	-1.2	-10.9				2017-08-14	26.2	37	36.6	28.4	36.1	34.5	33.1333	1.89836	24.4	18.9	32.1	23.8	24.5	27.7	25.2333	1.79475
	2017-04-14	-1.5	-11.9				2017-09-13	27.1	31.1	34.1	58.1	39		43.5667	7.2035	19.3	22.7	32.5	27.1	25.4	27.8	25.8	1.84932
	2017-04-15	-1.3	-9.6				2017-10-20	26	35.4	27.5	22.9	26.4	23.2	26.9	1.85616	19.2	14	23.5	21	19.7	21.4	19.8	1.31276
	2017-04-16	0.8	-10.3				2017-11-02	38.5	38	41.7	36.9	38.7	41.1	39.15	0.759715	46.1	27.7	30.9	40.3	27		34.4	4.96622
	2017-04-17	0.5	-7.6				2017-11-17	35.7	32.8	32.6		32.2	33.2	33.3	0.567157	25.2	21.9	23.3	19.9	19.3	14.4	20.6667	1.53551
	2017-04-18	2.6	-8.6				2017-12-01	21.1	26	20.6	23.1	28.4	15.5	22.45	1.84368	13.6	22	17.2	30.4	27.4	28.8	23.2333	2.77148
	2017-04-19	5	-5.7				2017-12-20	28.4	30.3	22.1	22.6	27	25.7	26.0167	1.31793	27.8	32.7	21.5	19	21.3	15.7	23	2.52692
	2017-04-20	5.1	-2.8				2018-01-17	39.4	19.2	20.3	27.7	26.2	32.4	27.5333	3.09878	29.6	24.4	18.1	24.8	18.5	18.7	22.35	1.90591
	2017-04-21	5.2	-1
	2017-04-22	5.2	-1.6
	2017-04-23	4.7	-3
	2017-04-24	4.4	-4			Figure 1d		Pine								Spruce
	2017-04-25	5.1	-3.1			ETRI(PAR=1292)	Date	Sample 1	Sample 2	Sample 3	Sample 4	Sample 5	Sample 6	Ave.	S.E.	Sample 1	Sample 2	Sample 3	Sample 4	Sample 5	Sample 6	Ave.	S.E.
	2017-04-26	4.8	-1.9				2017-03-21	56.1	63.9	66.8	74.3	60.3		71.267	5.31703	39	46.1	36.4	34.5	41.3	43	45.683	2.12452
	2017-04-27	2.6	-2.6				2017-03-27	97	72.4	108.8	100.4	94.1	121.8	99.083	6.7165	33.6	32.6	45.2	41.4	34.6	35.6	37.167	2.04165
	2017-04-28	5.1	-3.1				2017-04-03	124.6	108.7	122.9	129.6	102.9	143.2	121.983	5.9343	52.8	60.5	46.9	50.9	50.9	46.2	51.367	2.10207
	2017-04-29	3.3	-3.5				2017-04-10	93.8	100	111.9	103.7	90.6	81.3	96.883	4.37234	78.6	88.9	59.3	64.7	64.9	64.2	70.1	4.59483
	2017-04-30	0.4	-2.9				2017-04-18	97.6	75	111.1	100.6	69.1	87.6	90.167	6.53891	45.1	58.5	54.4	45.7	46.9	40.8	48.567	2.68342
	2017-05-01	6.5	-3.1				2017-04-24	78.4	73.4	91	88.6	114	122.1	94.583	7.94451	78.9	75.6	61.3	56.8	66.7	79.3	69.767	3.9053
	2017-05-02	8.1	-0.5				2017-05-02	120.9	89.7	106.9	113.2	139.9	104.6	112.533	6.91736	53.1	46.1	54.4	48.1	45.5	65.4	52.1	3.04798
	2017-05-03	6.6	-1.5				2017-05-08	73.4	120.3	78.3	72.5	88.5	62.9	82.65	8.26499	48.9	52.7	55.5	42.4	51.8	54.9	51.033	1.97796
	2017-05-04	11.1	-1.8				2017-05-16	57	50.5	52	66.1	58	64.8	58.067	2.61442	49.1	34.2	37.7	39.6	26		31.483	6.5928
	2017-05-05	15.3	3.5				2017-05-23	11	166.3	51.7	39.3	41.9	50.2	45.775	2.49031	54	49.3	51.3	49.9	43.3	49.9	49.617	1.43989
	2017-05-06	6.9	-1.1				2017-05-29	54.8	47.6	63.7	46.6	64.3	55	55.333	3.09248	40	50.3	56.4	44.9	46.4	45.8	47.3	2.26496
	2017-05-07	3	-3.3				2017-06-05	53.9	42	51.3	55.7	59	51.6	52.25	2.35641	48.1	34.9	43.1	40.8	37.3	37.1	40.217	1.97715
	2017-05-08	2	-6.8				2017-06-19	63.5	74.6	69.7	95.8	78.9	81.1	77.267	4.52666	41.7	36.3	43.4	38.1	33.2	48.2	40.15	2.19923
	2017-05-09	1.7	-3.9				2017-07-17	56.1	44.2	79.7	69.6	74.9	71.6	66.017	5.4297	46	38.7	59.4	35.1	43.2	42.7	44.183	3.41867
	2017-05-10	3.4	-4.6				2017-08-14	51.9	0.3	66.3	48	72.4	75.2	62.76	4.98349	40.5	42.5	52.2	52.6	39.1	42.4	44.883	2.43316
	2017-05-11	3.3	-5.5				2017-09-13	54.4	54.8	72.5	87.3	88.9		71.65	6.12332	41.1	47.8	47.8	55	45.9	56.4	49	2.34988
	2017-05-12	2.1	-3.7				2017-10-20	50.4	49.1	46.1	57.3	48.7	47.9	49.917	1.58686	48.2	25.9	72.5	57.7	39.5	63.6	51.233	6.91777
	2017-05-13	8.7	-0.9				2017-11-02	66.1	57.3	52.9	54.7	50.8	61.1	57.15	2.31028	67.5	54.2	76.4	60.6	62.3	48.6	61.6	3.99634
	2017-05-14	5.4	-2.3				2017-11-17	61.3	52.2	57.8		50	54.2	55.1	1.83671	35.5	33.2	48.6	31.8	49.8	40.1	39.833	3.18107
	2017-05-15	8	-3.7				2017-12-01	34.9	35.2	42.7	38.5	38.9	32.7	37.15	1.46479	29	35	28.9	35.5	30.6	32.2	31.867	1.17984
	2017-05-16	9.9	-2.5				2017-12-20	35.4	36.9	43.6	36.3	43.1	42.7	39.667	1.56686	34.8	36	29.4	27.6	46.1	43.8	36.283	3.0439
	2017-05-17	14.5	2.5				2018-01-17	52	37.8	35.1	37.2	37.9	38.8	39.8	2.49195	30.5	19.1	31.6	29.8	26.8	37.1	29.15	2.43561
	2017-05-18	12	4.8
	2017-05-19	15.3	5.3
	2017-05-20	14.5	2.5
	2017-05-21	20.8	2.4
	2017-05-22	18.6	2.5
	2017-05-23	16.4	3
	2017-05-24	19.3	2.6
	2017-05-25	15	5.2
	2017-05-26	13.7	1.5
	2017-05-27	9.7	2.1
	2017-05-28	16.3	3.2
	2017-05-29	12.9	1.4
	2017-05-30	14.3	0
	2017-05-31	10.1	0.3
	2017-06-01	8.3	-0.4
	2017-06-02	11.9	0.4
	2017-06-03	14.1	0.1
	2017-06-04	13.8	0.3
	2017-06-05	7.1	1.8
	2017-06-06	16	3.7
	2017-06-07	19.9	7.7
	2017-06-08	19.5	10.6
	2017-06-09	15.4	6.4
	2017-06-10	19.1	5.4
	2017-06-11	16.4	7.9
	2017-06-12	13.9	7.2
	2017-06-13	19.1	7.7
	2017-06-14	22.3	6.5
	2017-06-15	21.8	9.9
	2017-06-16	21.1	10.6
	2017-06-17	21.3	9.9
	2017-06-18	19.4	8.8
	2017-06-19	17.3	7.7
	2017-06-20	15.9	6.9
	2017-06-21	14.8	5.8
	2017-06-22	12	4.1
	2017-06-23	14	2.9
	2017-06-24	11.9	6.3
	2017-06-25	11.5	7.8
	2017-06-26	12.4	7.2
	2017-06-27	13.6	7.6
	2017-06-28	16.1	6.6
	2017-06-29	20.2	6.9
	2017-06-30	21	7
	2017-07-01	22.1	9.2
	2017-07-02	21.6	9.2
	2017-07-03	14.2	10
	2017-07-04	10.8	6.6
	2017-07-05	11	5.7
	2017-07-06	15.9	4.5
	2017-07-07	17.4	5.6
	2017-07-08	19.7	7
	2017-07-09	20.7	6.6
	2017-07-10	16	10.8
	2017-07-11	17.5	11.6
	2017-07-12	18.4	10.7
	2017-07-13	17.8	7.8
	2017-07-14	14.2	7.3
	2017-07-15	17.7	5.8
	2017-07-16	20	7.8
	2017-07-17	16.5	9
	2017-07-18	15.5	6.8
	2017-07-19	15.2	7.4
	2017-07-20	16.2	7.4
	2017-07-21	15.3	6.4
	2017-07-22	16	9
	2017-07-23	18	6.6
	2017-07-24	18.5	10.9
	2017-07-25	20.3	12.3
	2017-07-26	23.4	11.7
	2017-07-27	20.7	11.2
	2017-07-28	19.4	9.6
	2017-07-29	19	12.2
	2017-07-30	21.9	10
	2017-07-31	20.7	9.3
	2017-08-01	20.8	9.1
	2017-08-02	18.9	8.3
	2017-08-03	21.4	8.4
	2017-08-04	19	8.5
	2017-08-05	17.9	10.3
	2017-08-06	13.3	9.3
	2017-08-07	19	7.2
	2017-08-08	18	9.6
	2017-08-09	17.3	7.6
	2017-08-10	15.2	9.5
	2017-08-11	19.4	9.5
	2017-08-12	21.6	11.2
	2017-08-13	14.6	7
	2017-08-14	16.4	6.4
	2017-08-15	18	5.3
	2017-08-16	15.8	8.5
	2017-08-17	18.3	6.2
	2017-08-18	18.5	7
	2017-08-19	15.7	11.4
	2017-08-20	17.1	9.6
	2017-08-21	14.5	9.8
	2017-08-22	13.7	6.4
	2017-08-23	11.5	3.7
	2017-08-24	11.4	3.9
	2017-08-25	11.7	3.7
	2017-08-26	10.2	4.5
	2017-08-27	11.7	2.1
	2017-08-28	15.5	5.2
	2017-08-29	15.4	10.1
	2017-08-30	14.4	7.6
	2017-08-31	14.9	7.5
	2017-09-01	13.6	5.3
	2017-09-02	13.4	3.2
	2017-09-03	15.9	5
	2017-09-04	15	5.5
	2017-09-05	12.7	3.5
	2017-09-06	11.7	4.2
	2017-09-07	12.2	2.8
	2017-09-08	9	6.4
	2017-09-09	10.8	8.5
	2017-09-10	12.4	9.3
	2017-09-11	12.6	8.7
	2017-09-12	11.8	10.2
	2017-09-13	12.6	8
	2017-09-14	13	8.2
	2017-09-15	8.9	5.3
	2017-09-16	7.5	2.9
	2017-09-17	9.2	4.5
	2017-09-18	10.6	4
	2017-09-19	6.4	3.2
	2017-09-20	5.5	3.7
	2017-09-21	9.1	4.3
	2017-09-22	10.8	5.7
	2017-09-23	9.2	6.8
	2017-09-24	10.3	7.7
	2017-09-25	8.4	7
	2017-09-26	9.5	6.2
	2017-09-27	9.1	3.9
	2017-09-28	10.7	3.4
	2017-09-29	7.6	2
	2017-09-30	4.6	1.4
	2017-10-01	6.9	3.8
	2017-10-02	7.1	5.3
	2017-10-03	7.8	5.3
	2017-10-04	8.7	6.4
	2017-10-05	7	4.9
	2017-10-06	6.5	4
	2017-10-07	4.9	0.4
	2017-10-08	5.9	2.8
	2017-10-09	5	2.5
	2017-10-10	4.6	2.3
	2017-10-11	5.7	1.9
	2017-10-12	4.7	2.3
	2017-10-13	5.4	1
	2017-10-14	6.5	2.8
	2017-10-15	6	2.3
	2017-10-16	7.8	3.4
	2017-10-17	4.7	-1.3
	2017-10-18	5.3	-1.3
	2017-10-19	3.6	-1.8
	2017-10-20	-0.3	-3
	2017-10-21	-0.2	-2.3
	2017-10-22	0.5	-2.3
	2017-10-23	0.7	-2.5
	2017-10-24	0.2	-1.8
	2017-10-25	1.5	-1.1
	2017-10-26	-0.6	-1.6
	2017-10-27	1.7	-2.8
	2017-10-28	1.7	-3.2
	2017-10-29	-0.6	-3.4
	2017-10-30	1.2	-5.8
	2017-10-31	-1.7	-8.4
	2017-11-01	1.2	-2
	2017-11-02	3.3	-1.6
	2017-11-03	4.6	-1.4
	2017-11-04	4.1	-4.5
	2017-11-05	5.5	-3.9
	2017-11-06	6.1	0.3
	2017-11-07	0.9	-3.6
	2017-11-08	3.4	-6.2
	2017-11-09	4.8	-0.6
	2017-11-10	1.6	-4.7
	2017-11-11	1.1	-6.1
	2017-11-12	1.2	0
	2017-11-13	0.1	-5
	2017-11-14	-4.6	-10.3
	2017-11-15	-9.6	-13.7
	2017-11-16	-0.5	-11
	2017-11-17	1.8	-4.3
	2017-11-18	-4	-9.9
	2017-11-19	-3.8	-7.7
	2017-11-20	-4.7	-8.8
	2017-11-21	-4.5	-8.8
	2017-11-22	-1.7	-4.8
	2017-11-23	5	-3.2
	2017-11-24	4.9	-0.5
	2017-11-25	-1.2	-9.1
	2017-11-26	-0.1	-5.1
	2017-11-27	0	-1.4
	2017-11-28	-1.2	-14.3
	2017-11-29	-8.2	-15.4
	2017-11-30	-2.7	-8
	2017-12-01	-3	-11.5
	2017-12-02	0.3	-11.7
	2017-12-03	1.4	-8
	2017-12-04	-6.3	-13.9
	2017-12-05	-11.1	-17
	2017-12-06	-10.5	-18.1
	2017-12-07	-1	-15.9
	2017-12-08	2.9	-0.6
	2017-12-09	1.4	0.6
	2017-12-10	1	-0.1
	2017-12-11	-0.1	-1
	2017-12-12	-0.7	-3.6
	2017-12-13	-3.7	-14.4
	2017-12-14	0.2	-14.3
	2017-12-15	-1.1	-2.2
	2017-12-16	-2.2	-11.9
	2017-12-17	-13	-19.2
	2017-12-18	-6.6	-16.1
	2017-12-19	-0.1	-8.5
	2017-12-20	0.5	-3.4
	2017-12-21	-0.8	-7.8
	2017-12-22	-3.2	-12.6
	2017-12-23	1.9	-12.1
	2017-12-24	-4.7	-17.3
	2017-12-25	-13.1	-18.9
	2017-12-26	-7.1	-13.2
	2017-12-27	-5.4	-8.9
	2017-12-28	-6.9	-8.7
	2017-12-29	-4.3	-7.8
	2017-12-30	-1.4	-4.8
	2017-12-31	0.2	-11.9
	2018-01-01	-0.1	-1.7
	2018-01-02	-0.8	-2.5
	2018-01-03	-0.9	-18.2
	2018-01-04	-5.7	-16.7
	2018-01-05	-5	-6.3
	2018-01-06	-6.3	-14
	2018-01-07	-3.4	-15.3
	2018-01-08	-4.8	-15.3
	2018-01-09	1	-9.5
	2018-01-10	-5.5	-15.7
	2018-01-11	-15.2	-23.4
	2018-01-12	-18.3	-23.5
	2018-01-13	-8.2	-22.6
	2018-01-14	-2.1	-5.9
	2018-01-15	-0.6	-2.3
	2018-01-16	-2.1	-7.5
	2018-01-17	-6.4	-9.3
	2018-01-18	-6.5	-11.3
	2018-01-19	-7.7	-13.7
	2018-01-20	-5.1	-12.4
	2018-01-21	-6.1	-9.3
	2018-01-22	-9.2	-20.5
	2018-01-23	-6.6	-19.7
	2018-01-24	0.1	-5.4
	2018-01-25	1.9	0.1
	2018-01-26	1	-11.7
	2018-01-27	-5.8	-13.8
	2018-01-28	-5.1	-6.9
	2018-01-29	-5.2	-6.5
	2018-01-30	-6.1	-8.5
	2018-01-31	-4.4	-7.6

## Sheet: Figure 2
	Figure 2b				Pine						Spruce
	Plastoglobules Number		Feb	Mar	Apr	May	Jun		Feb	Mar	Apr	May	Jun
		Sample 1	16	46	22	16	36	Sample 1	22	35	62	25	7
		Sample 2	16	33	14	28	28	Sample 2	28	44	34	27	12
		Sample 3	11	40	12	22	32	Sample 3	26	149	37	23	17
		Sample 4	22	21	21	11	34	Sample 4	25	70	36	29	27
		Sample 5	19	29	13	29	41	Sample 5	12	67	42	27	10
		Sample 6	12	25	13	21	28	Sample 6	13	75	18	39	27
		Sample 7	12	31	14	20	24	Sample 7	13	68	14	14	28
		Sample 8		30		12	31	Sample 8	9	32	43	23	8
		Sample 9		30				Sample 9	28	44	40	26	25
		Sample 10		20				Sample 10			54		18
		Sample 11		20				Sample 11					7
		Sample 12		28				Sample 12					21
		Ave.	15.4286	29.4167	15.5714	19.875	31.75	Ave.	19.5556	64.8889	38	25.8889	17.25
		S.E.	1.42653	2.16172	1.44076	2.20396	4.96865	S.E.	2.41963	11.1471	4.32897	2.05747	2.29167
	Figure 2c		Pine						Spruce
	Total area		Feb	Mar	Apr	May	Jun		Feb	Mar	Apr	May	Jun
		Sample 1	0.126	0.299	0.442	0.089	0.252	Sample 1	0.164	0.34	0.664	0.284	0.046
		Sample 2	0.121	0.218	0.232	0.161	0.26	Sample 2	0.234	0.339	0.301	0.383	0.074
		Sample 3	0.078	0.192	0.143	0.111	0.227	Sample 3	0.194	1.131	0.369	0.363	0.14
		Sample 4	0.208	0.131	0.261	0.068	0.292	Sample 4	0.185	0.509	0.367	0.355	0.218
		Sample 5	0.108	0.146	0.242	0.142	0.337	Sample 5	0.109	0.575	0.454	0.38	0.052
		Sample 6	0.084	0.235	0.275	0.106	0.209	Sample 6	0.092	0.856	0.19	0.524	0.213
		Sample 7	0.101	0.224	0.382	0.102	0.178	Sample 7	0.077	0.956	0.1	0.22	0.228
		Sample 8		0.202		0.059	0.327	Sample 8	0.067	0.339	0.473	0.291	0.086
		Sample 9		0.207				Sample 9	0.134	0.702	0.457	0.234	0.19
		Sample 10		0.113				Sample 10			0.793		0.148
		Sample 11		0.114				Sample 11					0.089
		Sample 12		0.13				Sample 12					0.2
		Ave.	0.118	0.18425	0.282429	0.10475	0.26025	Ave.	0.139556	0.638556	0.4168	0.337111	0.140333
		S.E.	0.015198	0.0159444	0.0348494	0.0113822	0.0523444	S.E.	0.0182406	0.0918941	0.0615441	0.0292197	0.0189613
	Figure 2d		Pine						Spruce
	MDA		Feb	Mar	Apr	May	Jun		Feb	Mar	Apr	May	Jun
		Sample 1	6.23645	6.07488	1.93904	4.15106	3.76676	Sample 1	11.8011	11.9477	8.08083	11.8052	11.3212
		Sample 2	7.36391	4.80277	1.81824	3.34503	2.90525	Sample 2	8.60838	13.9636	7.34306	12.0928	12.2543
		Sample 3	7.17925		3.42298	5.16468	4.48806	Sample 3	10.8347	12.2901	5.86535	10.559	9.48126
		Ave.	6.92654	5.43883	2.39342	4.22026	3.72002	Ave.	10.4147	12.7338	7.09641	11.4857	11.0189
		S.E.	0.285067	0.367227	0.42128	0.429825	0.373558	S.E.	0.771827	0.508513	0.531814	0.384327	0.66515

## Sheet: Figure 3
		Figure 3a		Pine								Spruce
			Date	Sample 1	Sample 2	Sample 3	Sample 4	Sample 5	Sample 6	Ave.	S.E.	Sample 1	Sample 2	Sample 3	Sample 4	Sample 5	Sample 6	Ave.	S.E.
			2017-03-27	0.956187	0.0747111	-0.0573382	0.820744	1.00981	-0.0227375	0.463563	0.210371	3.67877	3.81217	2.94652	4.47418	3.80859	5.29641	4.00277	0.326109
			2017-04-03	0.11751	0.36891	-1.29232	0.830349		1.20803	0.246495	0.39078	3.20193	6.9513	3.76414	3.72385	3.69772	5.14699	4.41432	0.573176
			2017-04-10	1.84799	3.98541	2.88588	3.62356	3.13689	2.3937	2.9789	0.320608	9.7338	8.432	8.30284	9.09098	8.20796	9.80578	8.92889	0.294487
			2017-04-18	-0.839172	-0.74843	-0.313193	0.631658	-0.017498	-0.222619	-0.251542	0.218454	0.0919687	0.421947	0.395589	1.48728	0.504722	1.54012	0.740272	0.251244
			2017-04-24	0.0257901	0.408922	0.48658	1.81088	1.61738	0.655629	0.834198	0.291799	2.92383	3.59923	8.52689	4.7967	4.5255	4.83526	4.8679	0.793736
			2017-05-02	3.38042	5.8764	2.86938	2.01159	3.11539	2.78265	3.3393	0.541056	6.34092	5.92061	5.43507	5.8374	5.95736	8.71491	6.36771	0.484059
			2017-05-08	5.19699	4.60568	4.80291	5.47674	5.0636	4.37957	4.92091	0.164507	5.27166	1.22475	4.19535	1.19315	2.7743	6.02338	3.4471	0.836618
			2017-05-16	3.70628	1.36789	2.75951	3.16079	3.35245	3.11978	2.911	0.333539	4.51769	2.27237	3.22042	3.16293	3.23927		3.283	0.327007
			2017-05-23	12.8135	13.2744	14.8598	12.004	13.3942	12.1937	13.09	0.420904	6.93506	4.79467	6.61288	6.61934	7.69049	7.97025	6.77	0.45683
			2017-05-29	15.7973	8.65274	12.225	11.9356	15.0701	6.20141	11.647	1.50533	8.90163	4.41747	3.73583	4.68557	5.53358	4.65928	5.32223	0.753588
			2017-06-05	10.9294	6.76964	11.1107	13.989	7.62594	8.47647	9.81685	1.09849	7.44444	5.7318	4.81702	7.51763	6.39595		6.38137	0.46951
			2017-06-19	17.9944	19.3158	17.3117	17.3905	16.9991	18.113	17.8541	0.339781	2.22815	3.95162	2.12323	0.622253	4.14015	0.369381	2.23913	0.649879
			2017-07-17	18.9699	16.1634	20.2803	11.8189	22.273	14.2723	17.296	1.60115	3.32427	3.91741	3.75667	5.03914	1.56463	2.96482	3.428	0.470302
			2017-08-14	15.7805	15.1346	14.5363	12.1266	9.94876		13.5054	0.988343	7.09728	5.25079	6.55096	3.3917	2.56076	3.90295	4.79241	0.738206
			2017-09-13	11.1923	13.1555	11.6987	10.8421	11.4559	14.9506	12.216	0.636051	1.43404	6.02863	3.41953	2.59126	3.9373	3.3876	3.466	0.624212
			2017-10-20	2.85138	6.4757	2.10272	3.51062	4.52718	3.79187	3.877	0.619721	3.56826	4.59073	4.11812	7.69595	3.20397	7.78488	5.16	0.838542
			2017-11-02	2.76953	4.60698	2.04275	1.92233	3.19233	1.67911	2.702	0.445807	7.29102	7.51708	8.06434	9.30912	9.48681	6.48511	8.026	0.481325
			2017-11-17	0.946376	1.20414	1.08965	2.60274	1.10856	1.77687	1.455	0.258013	6.08655	3.17813	6.11729	5.85873	2.89812		4.828	0.669527
			2017-12-01	1.35852	1.65055	1.55699	1.89929	1.32629		1.558	0.0955301	1.9724	2.85333	3.69161	1.93644	1.72781	0.890521	2.179	0.396001
			2017-12-20	0.847385	2.76028	1.0675	0.547378	2.93743	1.06024	1.537	0.422537	3.14785	3.82597	3.04835	3.63503	5.9562	5.94615	4.26	0.547869
			2018-01-17	0.80076	0.278879	1.12748	1.128	0.328676		0.733	0.169015	0.926384	1.8413	1.68994	0.575498	1.65414		1.338	0.22617
		Figure 3b
				Pine Cold 1	Pine Cold 2	Pine Cold 3	Pine Cold 4	Pine Cold 5	Pine Cold 6					Pine recovered 1	Pine recovered 2	Pine recovered 3	Pine recovered 4	Pine recovered 5					Spruce Cold 1	Spruce Cold 2	Spruce Cold 3	Spruce Cold 4					Spruce recovered 1	Spruce recovered 2	Spruce recovered 3	Spruce recovered 4	Spruce recovered 5	Average Spruce-recovered
			CO2 ppm	An	An	An	An	An	An	Ave.	S.E.		CO2 ppm	An	An	An	An	An	Ave.	S.E.		CO2 ppm	An	An	An	An	Ave.	S.E.		CO2 ppm	An	An	An	An	An	Ave.	S.E.
			200	-0.237193	-1.23772	-3.52398	-0.64379	-0.81765	-0.687208	-1.19126	0.484678		200	0.820126	0.532139	1.56417	0.704344	1.32254	0.988664	0.19498		200	-0.54079	-0.690508	0.366998	2.152	0.321925	0.65323		200	0.737562	1.31107	1.68535	-0.428085	1.52847	0.966873	0.383963
			150	-0.301092	-1.54294	-3.96132	-0.655082	-0.942279	-1.11344	-1.41936	0.536429		150	0.865527	0.268947	0.858681	0.179328	0.716657	0.577828	0.147501		150	-1.40424	-1.11186	0.0856981	0.106037	-0.581092	0.395395		150	0.532486	0.622947	0.798542	-1.4434	1.05983	0.314081	0.409405
			100	-0.536199	-2.1703	-4.362	-0.83842	-0.977854	-1.07254	-1.88422	0.605367		100	0.134763	-0.497455	0.157113	-0.654196	-0.0877608	-0.189507	0.16529		100	-2.20774	-1.36319	-0.368785	-0.755046	-1.17369	0.400865		100	-0.137862	-0.212486	0.12193	-2.15127	0.277549	-0.420428	0.403125
			400	0.234592	0.300432	-1.24543	0.310754	-0.0247943	0.292102	-0.0220573	0.250065		400	5.38388	5.29011	6.24991	5.81354	5.50006	5.6475	0.174562		400	1.975	2.66705	3.93955	4.57875	3.29009	0.591614		400	5.57819	6.2143	6.72567	5.58409	5.85063	5.99058	0.198461
			650	0.652675	2.20938	-0.0170371	0.885064	0.602779	1.4849	0.969626	0.317184		650	9.02921	8.82561	10.2469	10.2673	9.47522	9.56885	0.300001		650	6.42297	5.5617	7.15943	9.00048	7.03615	0.731652		650	9.57581	10.7518	11.3598	11.6331	9.64658	10.5934	0.388662
			800	0.914118	2.84384	1.19149	1.46009	0.95248	2.13392	1.58265	0.311264		800	10.6149	10.3313	11.8744	12.2239	11.1651	11.2419	0.36004		800	8.80366	7.27564	8.94253	11.4417	9.11588	0.862335		800	11.731	12.8298	13.3478	14.6335	11.2063	12.7497	0.552746
			1000	1.24211	4.12221	2.30839	1.92466	1.47696	2.95351	2.33797	0.434986		1000	11.8812	12.2102	13.1539	14.3886	12.8945	12.9057	0.435543		1000	11.0179	8.59625	10.6306	13.909	11.0384	1.09435		1000	13.6288	15.0849	15.0517	17.8468	13.4219	15.0068	0.721248
			1200	1.85287	5.37773	3.24387	2.38682	1.37677	3.60846	2.97442	0.588959		1200	12.8626	12.7333	14.2757	16.0583	14.2533	14.0366	0.602832		1200	13.3307	9.73486	11.7159	16.0299	12.7028	1.33061		1200	15.3337	16.5054	15.9597	20.6954	14.5704	16.6129	0.977092
			CO2 ppm	Ci	Ci	Ci	Ci	Ci	Ci	Ave.	S.E.		CO2 ppm	Ci	Ci	Ci	Ci	Ci	Ave.	S.E.		CO2 ppm	Ci	Ci	Ci	Ci	Ave.	S.E.		CO2 ppm	Ci	Ci	Ci	Ci	Ci	Ave.	S.E.
			200	257.22	219.932	472.094	392.862	218.202	313.594	312.317	41.8116		200	157.629	167.865	135.419	163.912	136.923	152.349	6.80767		200	223.425	252.343	169.367	239.593	221.182	14.9067		200	161.691	144.473	135.604	206.187	130.772	155.745	12.4767
			150	228.958	228.743	524.358	355.215	186.953	338.102	310.388	50.693		150	114.439	134.18	116.899	137.202	116.561	123.856	4.87341		150	222.772	229.483	139.737	188.646	195.159	16.7576		150	124.165	123.256	119.274	189.658	105.6	132.391	13.4171
			100	253.028	255.311	581.786	394.636	159.151	283.391	321.217	60.5464		100	91.4042	112.65	91.1149	115.796	97.8438	101.762	5.25114		100	218.997	189.956	116.45	177.469	175.718	17.6251		100	100.78	102.693	92.1402	159.549	86.3646	108.305	12.0013
			400	309.942	349.783	562.002	278.45	391.708	337.393	371.546	41.1429		400	240.102	233.912	225.889	227.942	208.148	227.199	5.37011		400	269.654	228.402	201.062	220.545	229.916	11.7893		400	212.317	215.502	215.056	232.899	213.194	217.794	3.48852
			650	411.942	367.044	632.424	337.647	562.62	372.917	447.432	49.267		650	395.832	380.65	365.044	358.044	322.854	364.485	12.286		650	264.049	301.406	300.961	306.098	293.128	7.97117		650	334.771	337.531	339.665	312.799	346.568	334.267	5.21303
			800	478.821	399.812	573.257	270.537	658.563	410.631	465.27	56.0946		800	506.22	471.472	464.486	456.554	407.072	461.161	15.9602		800	285.828	356.18	373.359	376.903	348.067	17.3377		800	415.501	427.362	430.381	374.507	442.663	418.083	10.6987
			1000	571.694	395.142	563.142	349.603	778.162	480.733	523.079	62.5274		1000	669.597	597.528	611.636	598.352	528.887	601.2	22.4029		1000	370.572	488.299	504.268	495.963	464.775	25.7768		1000	551.211	559.626	572.808	474.387	562.956	544.198	16.2418
			1200	578.792	385.986	579.297	498.932	973.147	569.239	597.566	81.0441		1200	841.046	755.879	759.171	751.388	655.598	752.617	29.4003		1200	455.905	643.011	668.967	630.387	599.568	39.6459		1200	687.688	711.669	726.049	574.861	709.357	681.925	25.0667
		Figure 3c
				Pine seedling 1	Pine seedling 2	Pine seedling 3	Pine seedling 4			Pine seedling - C1	Pine seedling - C2	Pine seedling - C3	Pine seedling - C4			Pine seedling - W1	Pine seedling - W2	Pine seedling - W3	Pine seedling - W4
			CO2 ppm	An	An	An	An	Ave.	S.E.	An	An	An	An	Ave.	S.E.	An	An	An	An	Ave.	S.E.
			200	2.58296	3.24953	4.31298	5.37121	3.87917	0.529799	4.88303	3.25528	4.49612	3.84492	4.11984	0.310956	7.27331	5.79637	7.42318	5.7991	6.57299	0.388533
			150	1.72571	2.08869	2.66715	3.47516	2.48918	0.330446	3.24257	2.08561	2.92219	2.546	2.69909	0.215776	5.02666	4.16436	5.07856	4.14777	4.60434	0.224342
			100	0.789462	0.926723	0.951977	1.8308	1.12474	0.206153	1.51481	0.917151	1.33736	1.17441	1.23593	0.109962	2.60959	2.19308	2.57509	2.13649	2.37856	0.10753
			400	6.67613	8.07336	10.4173	13.539	9.67644	1.3	10.9563	7.0307	9.63095	8.12854	8.93663	0.743593	17.0709	15.0759	17.8025	15.1594	16.2772	0.594196
			650	10.9319	13.2124	15.536	22.0383	15.4297	2.07413	16.9583	10.8305	14.8541	12.2158	13.7147	1.18281	26.4507	24.1378	28.3431	24.1911	25.7807	0.874663
			800	12.8906	15.4957	17.0776	25.9943	17.8646	2.46304	19.2035	12.2736	17.0618	14.0744	15.6533	1.3347	30.5735	28.4687	33.0958	28.4047	30.1356	0.959457
			1000	14.9399	17.5487	18.2559	28.9136	19.9145	2.67018	21.6946	13.9658	19.864	16.9577	18.1205	1.46689	33.6888	32.2716	37.0154	32.0619	33.7594	0.990625
			1200	16.5804	18.8212	18.9392	30.6859	21.2567	2.76224	23.6743	15.4777	22.4383	19.9425	20.3832	1.56751	35.2836	34.3666	38.9589	34.2071	35.704	0.961784
			CO2 ppm	Ci	Ci	Ci	Ci	Ave.	S.E.	Ci	Ci	Ci	Ci	Ave.	S.E.	Ci	Ci	Ci	Ci	Ave.	S.E.
			200	113.145	117.643	138.078	124.725	123.398	4.71382	126.281	115.804	123.214	114.834	120.033	2.42476	115.18	106.737	112.999	107.06	110.494	1.83945
			150	92.9245	96.1966	111.414	100.25	100.196	3.4886	100.602	95.9704	98.691	92.9777	97.0603	1.43738	92.476	88.223	91.4713	86.7544	89.7312	1.16452
			100	73.2474	75.3966	84.9411	73.2423	76.7068	2.41725	75.4951	75.2696	75.0072	71.8582	74.4075	0.740975	70.1656	67.8719	70.028	67.5641	68.9074	0.597671
			400	183.339	202.841	248.689	212.875	211.936	11.8642	223.821	211.545	217.139	196.043	212.137	5.12902	214.526	197.698	204.563	183.924	200.178	5.56455
			650	280.165	328.234	399.599	348.595	339.148	21.4209	349.253	342.015	342.304	300.8	333.593	9.57674	363.587	321.36	337.305	301.792	331.011	11.3129
			800	339.878	418.412	481.546	446.704	421.635	26.1156	420.008	417.643	416.274	364.164	404.522	11.6695	469.084	409.145	431.805	393.23	425.816	14.2474
			1000	434.979	561.685	588.908	606.831	548.101	33.63	530.324	517.062	534.835	471.001	513.305	12.6416	632.378	559.514	584.635	542.646	579.793	16.9186
			1200	540.216	724.319	687.032	781.167	683.184	44.5445	656.186	627.889	680.98	608.926	643.495	13.704	812.844	726.91	763.742	709.782	753.319	19.7559
				Spruce seedling 1	Spruce seedling 2	Spruce seedling 3	Spruce seedling 4			Spruce seedling - C1	Spruce seedling - C2	Spruce seedling - C3	Spruce seedling - C4			Spruce seedling - W1	Spruce seedling - W2	Spruce seedling - W3	Spruce seedling - W4
			CO2 ppm	An	An	An	An	Ave.	S.E.	An	An	An	An	Ave.	S.E.	An	An	An	An	Ave.	S.E.
			200	2.27972	4.20986	3.42011	4.90573	3.70386	0.487929	5.43625	5.71774	3.84354	5.1489	5.03661	0.358789	5.04889	3.16724	4.9562	5.29397	4.61657	0.422913
			150	1.43116	2.8192	2.33842	3.35588	2.48616	0.353746	3.70019	4.01546	2.64449	3.62105	3.4953	0.256446	3.49787	2.20405	3.49168	3.60705	3.20016	0.288466
			100	0.566509	1.41536	1.04805	2.00645	1.25909	0.263055	1.84711	2.04041	1.30437	1.8349	1.7567	0.136789	1.80332	0.940997	1.75547	1.83598	1.58394	0.186153
			400	5.02539	10.2253	9.15412	11.8839	9.07219	1.26538	13.8922	13.8673	9.92282	12.6476	12.5825	0.807936	12.503	10.1375	12.8514	13.1644	12.1641	0.596599
			650	7.61902	16.2286	14.5807	18.7406	14.2922	2.06387	22.4893	21.8774	16.2524	19.9803	20.1498	1.21645	20.4858	16.8385	21.0765	21.5247	19.9814	0.925777
			800	8.68822	19.0239	17.4732	22.0313	16.8041	2.48201	26.7918	25.6485	19.6049	23.5328	23.8945	1.36935	24.5029	20.1908	25.1655	25.7297	23.8972	1.09176
			1000	10.803	21.6576	20.4387	25.2287	19.532	2.66914	31.404	29.4932	23.242	27.2453	27.8461	1.51926	28.9417	24.0639	29.5655	30.3092	28.2201	1.22396
			1200	13.3819	24.1815	22.6571	27.4128	21.9083	2.6068	34.9884	32.3212	26.3283	30.1604	30.9496	1.58455	32.4487	27.2492	33.0553	33.9528	31.6765	1.30575
			CO2 ppm	Ci	Ci	Ci	Ci	Ave.	S.E.	Ci	Ci	Ci	Ci	Ave.	S.E.	Ci	Ci	Ci	Ci	Ave.	S.E.
			200	106.72	113.868	126.962	128.783	119.083	4.58409	130.985	130.383	129.657	127.584	129.652	0.641752	126.549	132.551	130.724	136.59	131.603	1.80428
			150	88.9928	91.5997	99.8496	100.851	95.3233	2.56154	103.582	101.368	102.033	99.453	101.609	0.74075	99.8113	106.995	103.401	102.622	103.207	1.28113
			100	72.6787	69.9527	76.6673	70.3607	72.4148	1.33309	76.1679	74.6916	75.7098	73.667	75.0591	0.482554	73.97	81.4974	76.5211	74.755	76.6859	1.46378
			400	148.813	196.364	212.212	227.813	196.301	14.7928	232.077	239.035	226.126	230.809	232.012	2.3106	230.315	224.511	240.495	231.248	231.642	2.86287
			650	226.374	322.87	345.152	375.292	317.422	27.8806	376.579	395.974	366.432	382.402	380.347	5.34007	372.056	361.087	390.195	373.463	374.2	5.20176
			800	279.738	404.709	428.429	471.058	395.984	35.6003	470.719	502.008	457.676	483.17	478.393	8.17222	465.529	452.931	488.508	469.547	469.129	6.37891
			1000	342.167	527.074	553.088	612.27	508.65	50.4777	609.572	655.739	594.966	629.605	622.47	11.4034	603	584.595	628.732	609.282	606.402	7.88209
			1200	429.116	640.849	686.31	760.697	629.243	61.6046	760.15	820.904	742.73	785.602	777.346	14.7043	750.001	725.331	783.174	761.266	754.943	10.4231
		Figure 3d		Pine										Spruce
			Cq	Target gene-rbcL					Reference gene-PP2A					Target gene-rbcL				Reference gene-PP2A
			Sampling date	replicates 1	replicates 2	replicates 3	replicates 4	replicates 5	replicates 1	replicates 2	replicates 3	replicates 4	replicates 5	replicates 1	replicates 2	replicates 3	replicates 4	replicates 1	replicates 2	replicates 3	replicates 4
			2017/2/15(control)	15.0971	15.0713	15.1393	14.8885	15.4307	25.1017	24.4872	23.0664	23.0326	24.1081	12.8851	13.1307	12.4597		24.7612	25.4312	24.8936
			2017-03-05	13.2439	13.8502	14.1906			23.1523	22.5647	22.6311			13.2934	13.3777	13.4054		24.3473	25.3527	25.4082
			2017-03-21	13.3968	14.8727	13.7487			22.5195	22.7957	23.4866			14.4323	16.7326	13.5298		24.9489	24.1315	24.5461
			2017-04-03	13.5023	12.8646	12.054			23.2821	23.6037	23.4151			12.7362	12.5025	11.9482		24.2054	24.0306	24.5619
			2017-04-18	12.465	12.5282	12.2436	12.8081		22.6005	23.2389	23.129	23.6782	23.3073	12.167	12.0285	13.359		23.7368	23.9792	24.5688
			2017-05-02	13.0483	12.2756	13.5664	13.4717		24.3723	23.4855	23.3303	23.2715	23.2003	12.4874	12.4993	13.2713		23.3555	23.5789	23.8635
			2017-05-16	11.3322	11.1685	12.4333	12.8482	12.904	23.6207	23.4817	23.637	22.9017	23.4032	13.8823	12.2775	13.5191		25.527	23.3622	24.4105
			2017-05-29	12.1692	11.898	11.3435	11.8296		24.9351	23.5333	23.8093	23.82	24.6164	15.4114	12.8885	14.1941	14.1264	26.1083	24.9746	25.7334	24.2233
			2017-06-19	11.8374	13.3412	12.4917			24.6136	24.3601	23.9152			18.0694	17.245	17.6928		25.9684	27.3765	26.4444	27.1991
					Calculated rbcL transcript levels relative to PP2A
					Pine		Sapruce
				Sampling date	Ave.	S.E.	Ave.	S.E.
				2017/2/15(control)	1	0	1	0
				2017-03-05	1.39595	0.248903	0.741325	0.0863438
				2017-03-21	1.33888	0.233961	0.266756	0.0632669
				2017-04-03	3.95951	0.658558	0.847326	0.131643
				2017-04-18	3.76163	0.425014	0.65509	0.0620165
				2017-05-02	4.22614	0.565029	0.38725	0.0300245
				2017-05-16	6.57163	1.01112	0.51911	0.0569095
				2017-05-29	12.2065	1.49643	0.5505	0.087341
				2017-06-19	8.54251	1.66758	0.139923	0.0334468
		Figure 3e			An	Vcmax	Jmax	gs				An	Vcmax	Jmax	gs
			Field samples	Pine-Cold 1	0.234592	10.3265	20.1871	0.00323552		Seedlings	Pine1	6.67613	66.92	103.57	0.0613906
				Pine-Cold 2	0.300432	21.3154	56.6817	0.015275			Pine2	8.07336	83.9793	106.503	0.0907998
				Pine-Cold 3	-1.24543	7.61518	41.8734	0.0114825			Pine3	10.4173	86.8584	113.736	0.178213
				Pine-Cold 4	0.310754	0	12.3818	0.00446348			Pine4	13.539	96.7307	156.674	0.152307
				Pine-Cold 5	-0.0247943	5.04431	13.9182	0.0163675			Ave.	9.67644	83.6221	120.121	0.120678
				Pine-Cold 6	0.292102	21.8647	50.1787	0.00908851			S.E.	1.50111	6.20078	12.3701	0.023343
				Ave.	-0.0220573	11.0277	32.5368	0.00998542				An	Vcmax	Jmax	gs
				S.E.	0.250065	3.61858	7.93049	0.00221968		Seedlings	Pine-C1	10.9563	120.177	135.068	0.154767
					An	Vcmax	Jmax	gs			Pine-C2	7.0307	117.15	95.5263	0.0889351
			Field samples	Pine-recovered 1	5.38388	69.0897	88.2069	0.0676578			Pine-C3	9.63095	154.873	132.838	0.111889
				Pine-recovered 2	5.29011	62.0226	97.6408	0.0597342			Pine-C4	8.12854	141.16	119.551	0.0912381
				Pine-recovered 3	6.24991	46.8725	90.7026	0.0714305			Ave.	8.93663	133.34	120.746	0.111707
				Pine-recovered 4	5.81354	85.2272	129.617	0.0680827			S.E.	0.858627	8.9452	9.07739	0.0132093
				Pine-recovered 5	5.50006	90.9671	112.925	0.0563809				An	Vcmax	Jmax	gs
				Ave.	5.6475	70.8358	103.819	0.0646572		Seedlings	Pine-W1	17.0709	143.473	176.979	0.279015
				S.E.	0.174562	7.96036	7.7538	0.00282265			Pine-W2	15.0759	134.46	179.763	0.19312
					An	Vcmax	Jmax	gs			Pine-W3	17.8025	160.555	202.629	0.23083
			Field samples	Spruce-Cold 1	1.975	208.248	311.828	0.0294359			Pine-W4	15.1594	150.378	180.68	0.183091
				Spruce-Cold 2	2.66705	55.2138	109.576	0.0276422			Ave.	16.2772	147.217	185.013	0.221514
				Spruce-Cold 3	3.93955	63.4149	100.969	0.0353624			S.E.	0.686119	5.51254	5.92457	0.0188343
				Spruce-Cold 4	4.57875	134.941	194.549	0.0469025				An	Vcmax	Jmax	gs
				Ave.	3.29009	115.454	179.23	0.0348357		Seedlings	Spruce1	5.02539	83.6602	86.1998	0.0346082
				S.E.	0.591614	35.7392	48.984	0.00434731			Spruce2	10.2253	104.354	128.905	0.0964598
					An	Vcmax	Jmax	gs			Spruce3	9.15412	79.2939	126.732	0.0906824
			Field samples	Spruce-recovered 1	5.57819	59.5381	120.223	0.0553692			Spruce4	11.8839	88.9605	138.52	0.145705
				Spruce-recovered 2	6.2143	89.3306	128.17	0.063079			Ave.	9.07219	89.0671	120.089	0.0918638
				Spruce-recovered 3	6.72567	50.7842	110.377	0.0691015			S.E.	1.46113	5.46534	11.5832	0.0196843
				Spruce-recovered 4	5.58409	156.683	256.573	0.0640048				An	Vcmax	Jmax	gs
				Spruce-recovered 5	5.85063	75.7847	90.45	0.0596467		Seedlings	Spruce-C1	13.8922	129.74	190.788	0.165428
				Ave.	5.99058	86.4241	141.158	0.0622402			Spruce-C2	13.8673	131.01	163.984	0.177116
				S.E.	0.217404	18.7764	29.5351	0.00208997			Spruce-C3	9.92282	92.8901	144.855	0.108001
											Spruce-C4	12.6476	127.312	157.162	0.155019
											Ave.	12.5825	120.238	164.197	0.151391
											S.E.	0.932924	9.14816	9.70711	0.0131213
												An	Vcmax	Jmax	gs
										Seedlings	Spruce-W1	12.503	135.38	177.983	0.152299
											Spruce-W2	10.1375	73.1295	157.024	0.112427
											Spruce-W3	12.8514	124.308	176.438	0.169828
											Spruce-W4	13.1644	94.5544	177.529	0.162312
											Ave.	12.1641	106.843	172.243	0.149217
											S.E.	0.688893	14.1627	5.08334	0.0110659

## Sheet: Figure 4
Figure 4a			Sample 1	Sample 2	Sample 3	Sample 4	Sample 5	Sample 6	Ave.	S.E.		Figure 4c	Y(I)	Pine-Field, April												Spruce-Field, April												Pine chamber control						Spruce chamber control
	2017-03-21	Pine	0.184	0.178	0.118	0.113	0.12	0.139	0.142	0.0128712			Time(min)	Sample 1	Sample 2	Sample 3	Sample 4	Sample 5	Sample 6	Sample 7	Sample 8	Sample 9	Sample 10	Ave.	S.E.	Sample 1	Sample 2	Sample 3	Sample 4	Sample 5	Sample 6	Sample 7	Sample 8	Sample 9	Sample 10	Ave.	S.E.	Sample 1	Sample 2	Sample 3	Sample 4	Ave.	S.E.	Sample 1	Sample 2	Sample 3	Sample 4	Sample 5	Ave.
		Spruce	0.066	0.068	0.071	0.077	0.077	0.063	0.0703333	0.00236173			1	0.683	0.588	0.725	0.661	0.686	0.685	0.605	0.682	0.735	0.684	0.6734	0.0138399	0.782	0.903	0.801	0.827	0.758	0.826	0.763	0.77	0.801	0.777	0.8008	0.0129983	0.555	0.517	0.514	0.645	0.55775	0.0264513	0.523	0.512	0.498	0.437	0.456	0.4852
	2017-04-03	Pine	0.21	0.222	0.216	0.203	0.238		0.2178	0.00543446			2	0.683	0.582	0.724	0.653	0.675	0.699	0.615	0.677	0.714	0.706	0.6728	0.013495	0.781	0.899	0.798	0.808	0.789	0.837	0.747	0.742	0.786	0.778	0.7965	0.0135833	0.529	0.497	0.486	0.609	0.53025	0.024066	0.491	0.477	0.468	0.409	0.428	0.4546
		Spruce	0.077	0.106	0.08	0.084	0.081	0.094	0.087	0.00448702			2.5	0.603	0.551	0.625	0.584	0.558	0.48	0.491	0.573	0.446	0.507	0.5418	0.0174807	0.356	0.311	0.386	0.386	0.343	0.355	0.359	0.381	0.376	0.385	0.3638	0.00725369	0.52	0.486	0.482	0.526	0.5035	0.00983298	0.467	0.442	0.457	0.444	0.434	0.4488
	2017-04-18	Pine	0.221	0.141	0.253	0.217	0.138	0.188	0.193	0.018898			3	0.617	0.57	0.627	0.588	0.591	0.497	0.515	0.602	0.465	0.532	0.5604	0.0164768	0.341	0.314	0.346	0.387	0.318	0.358	0.352	0.375	0.385	0.383	0.3559	0.00802801	0.531	0.498	0.498	0.536	0.51575	0.00891891	0.486	0.457	0.475	0.425	0.435	0.4556
		Spruce	0.106	0.097	0.107	0.093	0.094	0.081	0.0963333	0.00391294			3.5	0.639	0.571	0.634	0.605	0.597	0.518	0.541	0.621	0.495	0.557	0.5778	0.0148807	0.347	0.323	0.353	0.397	0.318	0.366	0.365	0.369	0.396	0.382	0.3616	0.00813413	0.533	0.507	0.497	0.552	0.52225	0.010813	0.488	0.459	0.482	0.411	0.445	0.457
	2017-05-02	Pine	0.257	0.18	0.221	0.24	0.303	0.24	0.240167	0.0165518			4	0.631	0.582	0.654	0.613	0.598	0.536	0.547	0.638	0.515	0.559	0.5873	0.0141478	0.357	0.332	0.362	0.41	0.312	0.381	0.375	0.368	0.393	0.387	0.3677	0.00869258	0.518	0.502	0.5	0.538	0.5145	0.00762807	0.49	0.462	0.475	0.411	0.439	0.4554
		Spruce	0.116	0.094	0.104	0.095	0.08	0.12	0.1015	0.00610874			4.5	0.633	0.581	0.661	0.611	0.616	0.534	0.555	0.641	0.509	0.561	0.5902	0.0149839	0.362	0.331	0.374	0.422	0.316	0.386	0.381	0.364	0.409	0.396	0.3741	0.00983001	0.508	0.502	0.479	0.537	0.5065	0.010335	0.489	0.463	0.474	0.401	0.433	0.452
	2017-05-16	Pine	0.108	0.086	0.074	0.116	0.094	0.12	0.0996667	0.00736508			5	0.637	0.58	0.652	0.607	0.603	0.535	0.562	0.636	0.531	0.558	0.5901	0.0130541	0.362	0.327	0.374	0.428	0.323	0.379	0.398	0.371	0.404	0.392	0.3758	0.00983443	0.491	0.493	0.476	0.544	0.501	0.0128404	0.49	0.465	0.473	0.396	0.434	0.4516
		Spruce	0.081	0.066	0.075	0.068	0.017		0.0614	0.0104187			5.5	0.634	0.578	0.645	0.608	0.608	0.528	0.564	0.639	0.493	0.551	0.5848	0.0152753	0.369	0.335	0.368	0.439	0.308	0.405	0.396	0.376	0.404	0.398	0.3798	0.0112923	0.487	0.483	0.461	0.547	0.4945	0.0159433	0.487	0.467	0.474	0.402	0.432	0.4524
	2017-05-29	Pine	0.073	0.07	0.098	0.093	0.073		0.0814	0.0053276			6	0.647	0.581	0.656	0.601	0.619	0.528	0.565	0.631	0.495	0.54	0.5863	0.0161821	0.364	0.353	0.365	0.439	0.307	0.405	0.401	0.375	0.404	0.396	0.3809	0.0109247	0.481	0.484	0.47	0.546	0.49525	0.0148803	0.491	0.469	0.47	0.398	0.428	0.4512
		Spruce	0.051	0.084	0.091	0.064	0.073	0.054	0.0695	0.00657647			6.5	0.631	0.581	0.66	0.606	0.614	0.52	0.569	0.623	0.504	0.532	0.584	0.0155962	0.37	0.306	0.37	0.443	0.317	0.421	0.405	0.37	0.396	0.395	0.3793	0.0128437	0.488	0.479	0.47	0.562	0.49975	0.0182496	0.496	0.468	0.472	0.399	0.427	0.4524
	2017-06-19	Pine	0.074	0.111	0.107	0.086	0.098	0.125	0.100167	0.00746287			7.25	0.131	0.143	0.165	0.116	0.126	0.082	0.12	0.118	0.108	0.091	0.12	0.00718331	0.048	0.038	0.059	0.053	0.054	0.086	0.051	0.084	0.058	0.056	0.0587	0.0045278	0.089	0.095	0.102	0.071	0.08925	0.00574864	0.113	0.118	0.131	0.117	0.094	0.1146
		Spruce	0.05	0.065	0.059	0.048	0.021	0.073	0.0526667	0.00738768			7.5	0.148	0.162	0.188	0.137	0.141	0.096	0.139	0.137	0.102	0.106	0.1356	0.00849376	0.059	0.076	0.069	0.06	0.049	0.076	0.06	0.095	0.074	0.053	0.0671	0.00409988	0.094	0.094	0.104	0.083	0.09375	0.00371441	0.116	0.121	0.134	0.115	0.089	0.115
													7.75	0.169	0.184	0.184	0.148	0.165	0.106	0.149	0.146	0.106	0.115	0.1472	0.00890932	0.056	0.048	0.051	0.057	0.054	0.081	0.067	0.092	0.07	0.068	0.0644	0.00420761	0.096	0.106	0.115	0.071	0.097	0.00822344	0.116	0.123	0.139	0.125	0.098	0.1202
													8.5	0.651	0.582	0.691	0.608	0.63	0.486	0.533	0.576	0.455	0.487	0.5699	0.0234446	0.366	0.267	0.371	0.471	0.326	0.42	0.419	0.372	0.409	0.405	0.3826	0.0169783	0.659	0.59	0.628	0.63	0.62675	0.0122545	0.569	0.55	0.545	0.455	0.472	0.5182
													9	0.638	0.583	0.654	0.601	0.603	0.482	0.548	0.586	0.441	0.486	0.5622	0.0213241	0.363	0.263	0.352	0.457	0.308	0.39	0.396	0.355	0.398	0.38	0.3662	0.0158983	0.628	0.567	0.606	0.634	0.60875	0.013131	0.564	0.534	0.53	0.432	0.46	0.504
													9.5	0.637	0.586	0.668	0.601	0.616	0.487	0.558	0.595	0.456	0.491	0.5695	0.021052	0.359	0.277	0.345	0.452	0.302	0.409	0.4	0.369	0.379	0.377	0.3669	0.0152312	0.61	0.549	0.593	0.605	0.58925	0.0120228	0.555	0.534	0.526	0.424	0.469	0.5016
													10	0.647	0.587	0.656	0.604	0.621	0.493	0.56	0.595	0.46	0.49	0.5713	0.0206175	0.349	0.297	0.345	0.453	0.295	0.392	0.411	0.36	0.388	0.374	0.3664	0.0146234	0.615	0.554	0.59	0.603	0.5905	0.0114264	0.552	0.534	0.527	0.429	0.456	0.4996
													10.5	0.635	0.59	0.661	0.602	0.61	0.491	0.561	0.605	0.468	0.501	0.5724	0.0195408	0.353	0.232	0.349	0.451	0.3	0.385	0.406	0.353	0.387	0.375	0.3591	0.0179362	0.624	0.546	0.597	0.592	0.58975	0.0140195	0.553	0.533	0.525	0.424	0.463	0.4996
Figure 4b		Sample 1	Sample 2	Sample 3	Sample 4	Ave.	S.E.						11	0.638	0.591	0.643	0.599	0.616	0.499	0.564	0.603	0.467	0.496	0.5716	0.0188617	0.352	0.255	0.347	0.454	0.301	0.4	0.401	0.373	0.389	0.376	0.3648	0.0167008	0.623	0.549	0.598	0.585	0.58875	0.0133528	0.552	0.534	0.522	0.43	0.459	0.4994
	Pine	0.267	0.334	0.194	0.259	0.2635	0.0247904						11.5	0.633	0.597	0.647	0.604	0.614	0.501	0.564	0.606	0.472	0.497	0.5735	0.0186071	0.365	0.257	0.355	0.456	0.286	0.402	0.401	0.348	0.389	0.377	0.3636	0.0173033	0.629	0.548	0.605	0.599	0.59525	0.0147495	0.549	0.536	0.522	0.421	0.464	0.4984
	Pine-24h	0.121	0.212	0.234	0.142	0.17725	0.0234983						12	0.637	0.595	0.674	0.601	0.615	0.5	0.562	0.614	0.469	0.499	0.5766	0.020155	0.355	0.25	0.355	0.457	0.288	0.402	0.405	0.355	0.393	0.378	0.3638	0.0178397	0.632	0.551	0.613	0.609	0.60125	0.0151426	0.55	0.534	0.525	0.42	0.466	0.499
	Spruce	0.113	0.158	0.167	0.204	0.1605	0.0161961						12.5	0.629	0.591	0.654	0.599	0.613	0.502	0.568	0.607	0.471	0.503	0.5737	0.0183897	0.363	0.266	0.358	0.452	0.292	0.398	0.404	0.332	0.386	0.378	0.3629	0.0164368	0.632	0.554	0.615	0.591	0.598	0.0146416	0.552	0.537	0.524	0.421	0.464	0.4996
	Spruce-24h	0.16	0.151	0.141	0.17	0.1555	0.00536773						13.25	0.144	0.155	0.155	0.131	0.114	0.093	0.137	0.126	0.109	0.089	0.1253	0.00709796	0.055	0.043	0.059	0.061	0.049	0.095	0.064	0.082	0.07	0.063	0.0641	0.00458574	0.097	0.089	0.113	0.081	0.095	0.00591608	0.134	0.139	0.154	0.133	0.104	0.1328
													13.5	0.169	0.182	0.183	0.158	0.142	0.108	0.155	0.156	0.119	0.115	0.1487	0.00812164	0.065	0.058	0.076	0.068	0.063	0.075	0.065	0.092	0.056	0.073	0.0691	0.00314468	0.107	0.112	0.122	0.088	0.10725	0.00617834	0.134	0.142	0.154	0.131	0.107	0.1336
													13.75	0.173	0.208	0.197	0.178	0.158	0.112	0.162	0.156	0.116	0.12	0.158	0.009995	0.067	0.059	0.064	0.065	0.059	0.08	0.07	0.097	0.068	0.074	0.0703	0.00340602	0.11	0.106	0.129	0.089	0.1085	0.00711073	0.138	0.14	0.158	0.138	0.113	0.1374
													14.5	0.649	0.588	0.659	0.613	0.613	0.471	0.53	0.562	0.453	0.467	0.5605	0.0230314	0.358	0.243	0.344	0.46	0.304	0.394	0.412	0.353	0.398	0.39	0.3656	0.0181726	0.73	0.658	0.713	0.635	0.684	0.0194197	0.618	0.598	0.592	0.489	0.503	0.56
													15	0.64	0.594	0.667	0.602	0.613	0.471	0.541	0.575	0.434	0.472	0.5609	0.0236002	0.342	0.257	0.356	0.455	0.296	0.4	0.403	0.343	0.388	0.374	0.3614	0.0169612	0.695	0.638	0.692	0.627	0.663	0.0153826	0.598	0.574	0.569	0.463	0.485	0.5378
													15.5	0.64	0.586	0.662	0.601	0.62	0.473	0.549	0.571	0.455	0.475	0.5632	0.0220725	0.344	0.246	0.34	0.457	0.292	0.405	0.398	0.348	0.385	0.374	0.3589	0.0179184	0.676	0.615	0.667	0.627	0.64625	0.0129005	0.59	0.571	0.56	0.443	0.493	0.5314
													16	0.636	0.59	0.646	0.591	0.608	0.48	0.556	0.585	0.447	0.484	0.5623	0.0207051	0.359	0.28	0.355	0.454	0.286	0.39	0.4	0.351	0.391	0.365	0.3631	0.0155592	0.663	0.606	0.654	0.632	0.63875	0.0110078	0.586	0.566	0.549	0.448	0.489	0.5276
													16.5	0.639	0.592	0.678	0.595	0.622	0.49	0.554	0.592	0.448	0.487	0.5697	0.0221698	0.342	0.237	0.351	0.459	0.287	0.41	0.411	0.359	0.381	0.376	0.3613	0.0190909	0.668	0.6	0.641	0.612	0.63025	0.0132022	0.58	0.564	0.547	0.441	0.489	0.5242
													17	0.639	0.594	0.668	0.594	0.612	0.49	0.558	0.594	0.439	0.491	0.5679	0.0218538	0.351	0.259	0.358	0.458	0.289	0.408	0.407	0.345	0.376	0.378	0.3629	0.017368	0.659	0.605	0.64	0.628	0.633	0.00979158	0.574	0.561	0.543	0.436	0.49	0.5208
													17.5	0.643	0.596	0.656	0.601	0.622	0.491	0.56	0.6	0.443	0.498	0.571	0.0213565	0.352	0.276	0.348	0.459	0.299	0.406	0.402	0.349	0.384	0.374	0.3649	0.0159119	0.663	0.605	0.64	0.599	0.62675	0.0130689	0.572	0.556	0.54	0.432	0.487	0.5174
													18	0.643	0.594	0.662	0.599	0.62	0.494	0.558	0.603	0.45	0.494	0.5717	0.0211816	0.361	0.25	0.346	0.452	0.3	0.402	0.396	0.348	0.381	0.369	0.3605	0.0167584	0.671	0.604	0.636	0.609	0.63	0.0133088	0.571	0.557	0.544	0.425	0.483	0.516
													18.5	0.639	0.599	0.671	0.597	0.608	0.493	0.558	0.602	0.477	0.494	0.5738	0.0198377	0.352	0.277	0.369	0.455	0.291	0.405	0.396	0.351	0.387	0.37	0.3653	0.0157385	0.659	0.607	0.637	0.608	0.62775	0.0108477	0.569	0.557	0.537	0.434	0.486	0.5166
													19.25	0.149	0.166	0.187	0.137	0.142	0.097	0.145	0.144	0.111	0.106	0.1384	0.00827067	0.058	0.021	0.066	0.066	0.048	0.086	0.073	0.098	0.063	0.064	0.0643	0.00622101	0.097	0.1	0.125	0.086	0.102	0.00713267	0.143	0.145	0.159	0.142	0.11	0.1398
													19.5	0.172	0.192	0.196	0.169	0.155	0.112	0.162	0.155	0.11	0.12	0.1543	0.00931563	0.062	0.027	0.066	0.069	0.057	0.084	0.073	0.108	0.066	0.081	0.0693	0.00622904	0.113	0.103	0.129	0.099	0.111	0.00578792	0.139	0.143	0.16	0.138	0.113	0.1386
													19.75	0.182	0.212	0.212	0.183	0.174	0.116	0.167	0.16	0.11	0.121	0.1637	0.0111741	0.071	0.043	0.073	0.075	0.062	0.103	0.063	0.097	0.088	0.073	0.0748	0.00528923	0.115	0.113	0.13	0.092	0.1125	0.00676849	0.137	0.147	0.164	0.139	0.115	0.1404
													20.5	0.654	0.591	0.694	0.61	0.627	0.468	0.526	0.562	0.453	0.46	0.5645	0.0256149	0.343	0.234	0.35	0.467	0.31	0.412	0.409	0.356	0.398	0.379	0.3658	0.0191843	0.76	0.7	0.745	0.644	0.71225	0.0225842	0.633	0.619	0.604	0.509	0.517	0.5764
													21	0.639	0.588	0.672	0.604	0.617	0.468	0.538	0.562	0.443	0.467	0.5598	0.0236735	0.339	0.241	0.336	0.455	0.298	0.373	0.404	0.345	0.392	0.384	0.3567	0.0178516	0.706	0.683	0.709	0.647	0.68625	0.0123964	0.608	0.592	0.579	0.459	0.502	0.548
													21.5	0.648	0.588	0.656	0.598	0.616	0.471	0.549	0.57	0.452	0.477	0.5625	0.0221261	0.35	0.25	0.338	0.45	0.291	0.408	0.396	0.336	0.376	0.367	0.3562	0.0172863	0.686	0.65	0.675	0.64	0.66275	0.00925591	0.601	0.586	0.562	0.445	0.49	0.5368
													22	0.641	0.591	0.652	0.595	0.609	0.487	0.552	0.582	0.457	0.479	0.5645	0.020605	0.353	0.243	0.345	0.458	0.301	0.394	0.404	0.35	0.393	0.379	0.362	0.0177904	0.683	0.64	0.652	0.64	0.65375	0.00879186	0.589	0.579	0.553	0.437	0.489	0.5294
													22.5	0.637	0.587	0.655	0.593	0.598	0.477	0.553	0.583	0.468	0.486	0.5637	0.0198711	0.358	0.223	0.343	0.463	0.285	0.391	0.411	0.342	0.385	0.373	0.3574	0.0199771	0.679	0.632	0.643	0.636	0.6475	0.0093039	0.583	0.576	0.549	0.436	0.493	0.5274
													23	0.644	0.592	0.66	0.599	0.602	0.484	0.558	0.591	0.464	0.489	0.5683	0.0204142	0.357	0.258	0.354	0.461	0.289	0.429	0.404	0.361	0.388	0.379	0.368	0.0181367	0.669	0.628	0.634	0.617	0.637	0.00972754	0.575	0.568	0.544	0.435	0.487	0.5218
													23.5	0.638	0.592	0.657	0.596	0.623	0.49	0.556	0.597	0.472	0.494	0.5715	0.019709	0.351	0.246	0.353	0.463	0.286	0.397	0.408	0.361	0.395	0.373	0.3633	0.0184852	0.67	0.63	0.635	0.607	0.6355	0.0112722	0.572	0.565	0.543	0.431	0.485	0.5192
													24	0.642	0.593	0.662	0.599	0.622	0.488	0.561	0.596	0.47	0.49	0.5723	0.0203838	0.357	0.255	0.354	0.459	0.292	0.413	0.412	0.343	0.398	0.373	0.3656	0.0180545	0.674	0.63	0.631	0.63	0.64125	0.00945631	0.573	0.562	0.542	0.431	0.488	0.5192
													24.5	0.641	0.594	0.665	0.596	0.612	0.487	0.562	0.595	0.471	0.494	0.5717	0.020052	0.36	0.215	0.35	0.457	0.296	0.405	0.396	0.349	0.39	0.376	0.3594	0.0198052	0.672	0.63	0.629	0.647	0.6445	0.00870704	0.571	0.563	0.541	0.433	0.485	0.5186
													25.25	0.146	0.171	0.173	0.139	0.126	0.098	0.146	0.131	0.107	0.105	0.1342	0.00783684	0.062	0	0.064	0.061	0.062	0.082	0.057	0.094	0.075	0.069	0.0626	0.00742455	0.102	0.103	0.126	0.087	0.1045	0.00696868	0.141	0.144	0.16	0.138	0.122	0.141
													25.5	0.171	0.194	0.209	0.165	0.142	0.111	0.167	0.157	0.093	0.117	0.1526	0.0110799	0.066	0.024	0.065	0.075	0.057	0.099	0.067	0.104	0.081	0.077	0.0715	0.00671156	0.112	0.108	0.13	0.087	0.10925	0.00764342	0.14	0.145	0.163	0.136	0.121	0.141
													25.75	0.181	0.215	0.232	0.185	0.169	0.123	0.172	0.16	0.107	0.125	0.1669	0.0120112	0.068	0.002	0.08	0.077	0.066	0.08	0.064	0.082	0.068	0.076	0.0663	0.00705415	0.114	0.11	0.144	0.097	0.11625	0.00860505	0.139	0.142	0.166	0.133	0.122	0.1404
													26.5	0.644	0.594	0.678	0.614	0.632	0.464	0.528	0.561	0.462	0.46	0.5637	0.0244835	0.345	0.207	0.351	0.474	0.298	0.406	0.401	0.359	0.403	0.389	0.3633	0.0216643	0.77	0.714	0.753	0.626	0.71575	0.0278262	0.641	0.625	0.606	0.514	0.523	0.5818
													27	0.643	0.588	0.668	0.607	0.618	0.468	0.538	0.566	0.436	0.468	0.56	0.0240279	0.343	0.195	0.343	0.453	0.295	0.388	0.402	0.342	0.393	0.38	0.3534	0.0211193	0.723	0.694	0.716	0.642	0.69375	0.0158681	0.622	0.601	0.577	0.459	0.503	0.5524
													27.5	0.633	0.589	0.684	0.59	0.614	0.479	0.545	0.57	0.441	0.481	0.5626	0.0229309	0.353	0.207	0.334	0.461	0.293	0.39	0.405	0.345	0.383	0.375	0.3546	0.0206001	0.691	0.672	0.668	0.63	0.66525	0.0110644	0.606	0.593	0.561	0.436	0.495	0.5382
													28	0.628	0.586	0.657	0.597	0.601	0.483	0.548	0.577	0.437	0.48	0.5594	0.021365	0.355	0.245	0.348	0.47	0.288	0.407	0.395	0.361	0.394	0.379	0.3642	0.0188291	0.681	0.658	0.64	0.638	0.65425	0.00864852	0.594	0.586	0.552	0.439	0.492	0.5326
													28.5	0.636	0.583	0.668	0.592	0.625	0.482	0.555	0.588	0.47	0.491	0.569	0.0205334	0.363	0.237	0.351	0.465	0.294	0.394	0.409	0.344	0.392	0.375	0.3624	0.0188691	0.679	0.645	0.634	0.621	0.64475	0.0107609	0.579	0.577	0.547	0.435	0.483	0.5242
													29	0.635	0.59	0.662	0.593	0.625	0.484	0.55	0.585	0.464	0.486	0.5674	0.0207095	0.358	0.238	0.369	0.463	0.292	0.398	0.41	0.355	0.392	0.382	0.3657	0.0188027	0.682	0.647	0.626	0.625	0.645	0.0115488	0.579	0.574	0.543	0.432	0.481	0.5218
													29.5	0.632	0.588	0.662	0.599	0.625	0.489	0.558	0.596	0.476	0.488	0.5713	0.019855	0.362	0.213	0.357	0.469	0.298	0.415	0.412	0.35	0.392	0.38	0.3648	0.0210641	0.674	0.649	0.625	0.635	0.64575	0.00920173	0.573	0.57	0.541	0.428	0.481	0.5186
													30	0.627	0.592	0.662	0.599	0.622	0.492	0.558	0.594	0.463	0.49	0.5699	0.0200985	0.366	0.234	0.358	0.472	0.289	0.41	0.413	0.365	0.382	0.378	0.3667	0.0197975	0.662	0.645	0.624	0.65	0.64525	0.00686818	0.576	0.567	0.539	0.43	0.484	0.5192
												Figure 4d	Y(II)	Pine-Field, April												Spruce-Field, April												Pine chamber control						Spruce chamber control
													Time(min)	Sample 1	Sample 2	Sample 3	Sample 4	Sample 5	Sample 6	Sample 7	Sample 8	Sample 9	Sample 10	Ave.	S.E.	Sample 1	Sample 2	Sample 3	Sample 4	Sample 5	Sample 6	Sample 7	Sample 8	Sample 9	Sample 10	Ave.	S.E.	Sample 1	Sample 2	Sample 3	Sample 4	Ave.	S.E.	Sample 1	Sample 2	Sample 3	Sample 4	Sample 5	Ave.
													1	0.178	0.166	0.162	0.219	0.22	0.223	0.285	0.183	0.145	0.22	0.2001	0.0123745	0.228	0.242	0.213	0.162	0.152	0.306	0.321	0.267	0.199	0.279	0.2369	0.017163	0.831	0.824	0.817	0.815	0.82175	0.0031499	0.819	0.821	0.819	0.82	0.825	0.8208
													2	0.187	0.171	0.159	0.229	0.232	0.231	0.293	0.19	0.17	0.231	0.2093	0.012354	0.233	0.244	0.217	0.155	0.151	0.307	0.315	0.275	0.202	0.281	0.238	0.0173678	0.832	0.825	0.82	0.817	0.8235	0.00283945	0.822	0.824	0.822	0.823	0.827	0.8236
													2.5	0.094	0.112	0.095	0.138	0.13	0.127	0.164	0.116	0.103	0.118	0.1197	0.00638913	0.08	0.07	0.087	0.069	0.072	0.108	0.114	0.134	0.088	0.103	0.0925	0.00649654	0.475	0.455	0.48	0.479	0.47225	0.00506674	0.493	0.551	0.472	0.45	0.465	0.4862
													3	0.1	0.119	0.097	0.147	0.141	0.136	0.175	0.124	0.11	0.123	0.1272	0.00706229	0.074	0.073	0.079	0.059	0.062	0.096	0.101	0.126	0.079	0.095	0.0844	0.0060798	0.447	0.409	0.453	0.437	0.4365	0.00843727	0.501	0.532	0.468	0.435	0.461	0.4794
													3.5	0.108	0.123	0.103	0.152	0.148	0.14	0.187	0.134	0.116	0.133	0.1344	0.00737997	0.078	0.071	0.079	0.057	0.06	0.091	0.101	0.114	0.079	0.093	0.0823	0.00533863	0.475	0.418	0.481	0.467	0.46025	0.0124468	0.509	0.546	0.487	0.452	0.469	0.4926
													4	0.115	0.126	0.106	0.156	0.156	0.148	0.197	0.141	0.119	0.139	0.1403	0.00790196	0.081	0.075	0.083	0.057	0.06	0.092	0.103	0.116	0.081	0.096	0.0844	0.00547394	0.507	0.438	0.515	0.506	0.4915	0.0155423	0.523	0.562	0.511	0.475	0.483	0.5108
													4.5	0.118	0.127	0.106	0.159	0.163	0.155	0.206	0.148	0.124	0.147	0.1453	0.00858376	0.084	0.081	0.086	0.058	0.06	0.095	0.108	0.117	0.083	0.099	0.0871	0.00563995	0.534	0.457	0.545	0.54	0.519	0.0180035	0.539	0.576	0.534	0.499	0.502	0.53
													5	0.126	0.132	0.109	0.164	0.167	0.16	0.213	0.153	0.126	0.154	0.1504	0.00879454	0.092	0.085	0.091	0.062	0.059	0.098	0.114	0.123	0.087	0.104	0.0915	0.00607166	0.56	0.479	0.571	0.567	0.54425	0.0189386	0.554	0.589	0.555	0.518	0.519	0.547
													5.5	0.13	0.134	0.109	0.167	0.171	0.164	0.218	0.158	0.127	0.159	0.1537	0.00917829	0.098	0.089	0.095	0.065	0.061	0.102	0.119	0.131	0.089	0.108	0.0957	0.00649777	0.586	0.502	0.595	0.59	0.56825	0.0191911	0.567	0.601	0.574	0.536	0.536	0.5628
													6	0.134	0.138	0.111	0.169	0.172	0.169	0.224	0.162	0.132	0.163	0.1574	0.0093233	0.102	0.094	0.098	0.069	0.061	0.107	0.126	0.139	0.093	0.111	0.1	0.00702994	0.612	0.527	0.616	0.612	0.59175	0.0187095	0.58	0.613	0.589	0.551	0.552	0.577
													6.5	0.137	0.137	0.113	0.171	0.174	0.172	0.228	0.165	0.135	0.166	0.1598	0.00950663	0.106	0.097	0.101	0.072	0.06	0.112	0.132	0.143	0.098	0.116	0.1037	0.00746331	0.636	0.548	0.639	0.633	0.614	0.0190821	0.592	0.626	0.603	0.566	0.566	0.5906
													7.25	0.026	0.03	0.03	0.035	0.033	0.03	0.038	0.029	0.026	0.025	0.0302	0.0012474	0.014	0.02	0.016	0.009	0.015	0.019	0.019	0.026	0.017	0.015	0.017	0.00134164	0.042	0.048	0.065	0.064	0.05475	0.00499218	0.079	0.09	0.082	0.071	0.072	0.0788
													7.5	0.027	0.032	0.033	0.037	0.033	0.031	0.039	0.032	0.026	0.027	0.0317	0.00127318	0.015	0.022	0.017	0.009	0.014	0.017	0.02	0.027	0.018	0.016	0.0175	0.00145086	0.044	0.046	0.067	0.061	0.0545	0.00487981	0.078	0.091	0.083	0.068	0.07	0.078
													7.75	0.029	0.035	0.019	0.041	0.038	0.033	0.041	0.034	0.029	0.027	0.0326	0.00205037	0.017	0.025	0.016	0.01	0.016	0.021	0.02	0.026	0.02	0.017	0.0188	0.0014057	0.045	0.045	0.068	0.061	0.05475	0.0050296	0.078	0.089	0.082	0.065	0.07	0.0768
													8.5	0.132	0.136	0.112	0.171	0.17	0.162	0.211	0.154	0.126	0.143	0.1517	0.00853352	0.108	0.094	0.1	0.068	0.064	0.115	0.135	0.128	0.099	0.12	0.1031	0.00704195	0.675	0.595	0.686	0.609	0.64125	0.0198758	0.618	0.652	0.61	0.528	0.584	0.5984
													9	0.136	0.134	0.114	0.17	0.176	0.168	0.223	0.161	0.126	0.152	0.156	0.00939042	0.113	0.099	0.108	0.072	0.061	0.115	0.141	0.134	0.1	0.122	0.1065	0.00752496	0.69	0.615	0.705	0.651	0.66525	0.017537	0.631	0.659	0.634	0.565	0.603	0.6184
													9.5	0.139	0.138	0.115	0.174	0.179	0.172	0.227	0.165	0.129	0.158	0.1596	0.00955427	0.117	0.105	0.109	0.075	0.061	0.122	0.149	0.139	0.102	0.129	0.1108	0.00813978	0.697	0.625	0.714	0.667	0.67575	0.0168944	0.635	0.662	0.643	0.584	0.614	0.6276
													10	0.141	0.138	0.117	0.18	0.182	0.175	0.231	0.167	0.13	0.162	0.1623	0.00987122	0.12	0.103	0.111	0.077	0.06	0.126	0.156	0.146	0.104	0.128	0.1131	0.00875837	0.702	0.632	0.721	0.676	0.68275	0.016686	0.64	0.667	0.651	0.598	0.624	0.636
													10.5	0.143	0.141	0.119	0.177	0.184	0.178	0.235	0.168	0.132	0.164	0.1641	0.00992013	0.124	0.112	0.113	0.079	0.065	0.13	0.161	0.152	0.106	0.131	0.1173	0.00887925	0.707	0.638	0.727	0.683	0.68875	0.0165921	0.645	0.671	0.658	0.607	0.633	0.6428
													11	0.145	0.143	0.119	0.18	0.185	0.18	0.239	0.171	0.134	0.166	0.1662	0.0101536	0.127	0.114	0.115	0.08	0.062	0.133	0.166	0.153	0.106	0.134	0.119	0.00939681	0.711	0.645	0.732	0.689	0.69425	0.0161221	0.649	0.676	0.664	0.616	0.64	0.649
													11.5	0.146	0.143	0.118	0.181	0.182	0.184	0.241	0.176	0.13	0.168	0.1669	0.0105142	0.129	0.116	0.115	0.083	0.061	0.136	0.169	0.155	0.108	0.135	0.1207	0.00960109	0.715	0.652	0.737	0.693	0.69925	0.0157018	0.653	0.679	0.668	0.623	0.645	0.6536
													12	0.148	0.15	0.122	0.181	0.185	0.184	0.243	0.173	0.131	0.169	0.1686	0.0102812	0.131	0.123	0.122	0.083	0.061	0.139	0.172	0.162	0.108	0.137	0.1238	0.0100507	0.719	0.657	0.739	0.696	0.70275	0.0152413	0.656	0.682	0.672	0.621	0.65	0.6562
													12.5	0.151	0.145	0.122	0.185	0.188	0.185	0.244	0.176	0.132	0.171	0.1699	0.010498	0.133	0.119	0.118	0.084	0.062	0.141	0.174	0.162	0.11	0.139	0.1242	0.0101191	0.72	0.662	0.742	0.698	0.7055	0.0147712	0.658	0.685	0.675	0.632	0.655	0.661
													13.25	0.023	0.035	0.031	0.038	0.033	0.032	0.041	0.033	0.03	0.027	0.0323	0.00154305	0.015	0.024	0.016	0.011	0.015	0.009	0.022	0.031	0.02	0.018	0.0181	0.00194139	0.052	0.054	0.073	0.068	0.06175	0.00447737	0.091	0.1	0.095	0.079	0.081	0.0892
													13.5	0.035	0.038	0.034	0.041	0.04	0.034	0.044	0.036	0.027	0.03	0.0359	0.00153264	0.02	0.027	0.018	0.011	0.015	0.021	0.023	0.03	0.021	0.019	0.0205	0.0016386	0.054	0.054	0.075	0.067	0.0625	0.00447912	0.088	0.098	0.092	0.074	0.079	0.0862
													13.75	0.037	0.04	0.035	0.046	0.041	0.036	0.045	0.037	0.03	0.031	0.0378	0.00159248	0.019	0.022	0.017	0.011	0.016	0.022	0.023	0.032	0.022	0.02	0.0204	0.00164438	0.054	0.053	0.076	0.066	0.06225	0.00472196	0.087	0.097	0.09	0.071	0.079	0.0848
													14.5	0.141	0.136	0.117	0.171	0.176	0.164	0.212	0.156	0.123	0.141	0.1537	0.00850418	0.115	0.099	0.108	0.073	0.065	0.12	0.145	0.134	0.104	0.127	0.109	0.00758947	0.705	0.659	0.723	0.661	0.687	0.0138744	0.652	0.684	0.654	0.572	0.65	0.6424
													15	0.143	0.14	0.118	0.171	0.182	0.171	0.225	0.161	0.123	0.15	0.1584	0.00940659	0.121	0.107	0.114	0.079	0.07	0.128	0.16	0.141	0.108	0.131	0.1159	0.0081172	0.713	0.672	0.738	0.681	0.701	0.0131196	0.662	0.689	0.673	0.61	0.661	0.659
													15.5	0.149	0.143	0.122	0.18	0.184	0.174	0.229	0.166	0.122	0.155	0.1624	0.00960958	0.126	0.113	0.117	0.082	0.064	0.133	0.166	0.147	0.11	0.135	0.1193	0.0089488	0.717	0.677	0.74	0.686	0.705	0.012535	0.663	0.689	0.677	0.624	0.663	0.6632
													16	0.151	0.144	0.123	0.181	0.187	0.177	0.235	0.168	0.127	0.158	0.1651	0.00984221	0.132	0.116	0.118	0.083	0.068	0.139	0.173	0.153	0.112	0.138	0.1232	0.00937102	0.72	0.68	0.742	0.689	0.70775	0.0123611	0.666	0.691	0.68	0.632	0.666	0.667
													16.5	0.153	0.146	0.121	0.184	0.189	0.18	0.237	0.169	0.127	0.161	0.1667	0.0101164	0.134	0.118	0.122	0.086	0.064	0.142	0.178	0.158	0.114	0.14	0.1256	0.0099551	0.722	0.683	0.744	0.691	0.71	0.0122219	0.668	0.693	0.682	0.64	0.669	0.6704
													17	0.152	0.146	0.118	0.184	0.187	0.181	0.239	0.17	0.127	0.162	0.1666	0.0103771	0.136	0.12	0.121	0.086	0.069	0.144	0.181	0.168	0.114	0.142	0.1281	0.0102366	0.725	0.686	0.745	0.693	0.71225	0.0119759	0.669	0.695	0.684	0.643	0.671	0.6724
													17.5	0.153	0.152	0.123	0.185	0.188	0.183	0.242	0.172	0.128	0.165	0.1691	0.0102513	0.137	0.122	0.125	0.089	0.065	0.151	0.183	0.165	0.118	0.143	0.1298	0.0104075	0.726	0.689	0.746	0.693	0.7135	0.0118137	0.671	0.697	0.685	0.646	0.668	0.6734
													18	0.159	0.149	0.123	0.187	0.189	0.184	0.243	0.173	0.126	0.166	0.1699	0.0104436	0.14	0.122	0.125	0.089	0.066	0.148	0.183	0.165	0.116	0.144	0.1298	0.0103516	0.729	0.691	0.747	0.696	0.71575	0.0116048	0.672	0.698	0.687	0.649	0.675	0.6762
													18.5	0.155	0.15	0.12	0.188	0.195	0.186	0.244	0.173	0.127	0.166	0.1704	0.0108067	0.139	0.127	0.125	0.09	0.065	0.148	0.185	0.168	0.117	0.146	0.131	0.0105584	0.729	0.692	0.748	0.696	0.71625	0.0116425	0.673	0.699	0.688	0.651	0.677	0.6776
													19.25	0.032	0.038	0.036	0.04	0.037	0.034	0.043	0.035	0.026	0.029	0.035	0.00151658	0.018	0.025	0.018	0.012	0.017	0.021	0.022	0.033	0.023	0.018	0.0207	0.00169735	0.055	0.057	0.076	0.071	0.06475	0.00447737	0.094	0.101	0.099	0.082	0.086	0.0924
													19.5	0.035	0.04	0.039	0.043	0.042	0.036	0.046	0.035	0.029	0.03	0.0375	0.0016568	0.019	0.025	0.019	0.014	0.015	0.021	0.022	0.031	0.024	0.02	0.021	0.00148324	0.058	0.058	0.078	0.069	0.06575	0.0041889	0.089	0.098	0.093	0.074	0.083	0.0874
													19.75	0.034	0.043	0.039	0.048	0.044	0.038	0.047	0.038	0.029	0.031	0.0391	0.00194139	0.021	0.028	0.019	0.014	0.019	0.022	0.022	0.033	0.023	0.02	0.0221	0.00156493	0.058	0.057	0.079	0.071	0.06625	0.00460129	0.088	0.097	0.092	0.071	0.082	0.086
													20.5	0.142	0.14	0.122	0.173	0.177	0.162	0.21	0.152	0.123	0.137	0.1538	0.00818999	0.115	0.1	0.11	0.076	0.068	0.122	0.15	0.135	0.106	0.129	0.1111	0.00760191	0.704	0.679	0.726	0.661	0.6925	0.0123212	0.664	0.692	0.663	0.588	0.667	0.6548
													21	0.146	0.141	0.122	0.179	0.182	0.169	0.221	0.159	0.122	0.145	0.1586	0.00910956	0.121	0.11	0.117	0.081	0.067	0.131	0.163	0.142	0.11	0.136	0.1178	0.00848622	0.714	0.69	0.737	0.679	0.705	0.0111971	0.67	0.696	0.68	0.626	0.678	0.67
													21.5	0.148	0.143	0.123	0.182	0.186	0.172	0.227	0.162	0.123	0.151	0.1617	0.00949742	0.128	0.114	0.122	0.083	0.067	0.137	0.171	0.149	0.113	0.139	0.1223	0.00914883	0.719	0.693	0.738	0.682	0.708	0.0109602	0.672	0.697	0.683	0.639	0.68	0.6742
													22	0.151	0.146	0.125	0.184	0.187	0.176	0.231	0.165	0.122	0.152	0.1639	0.00973905	0.132	0.118	0.126	0.086	0.067	0.142	0.176	0.155	0.116	0.142	0.126	0.0095572	0.722	0.694	0.738	0.685	0.70975	0.0106324	0.674	0.698	0.686	0.646	0.682	0.6772
													22.5	0.152	0.148	0.12	0.185	0.19	0.177	0.234	0.168	0.122	0.157	0.1653	0.0101657	0.137	0.121	0.128	0.086	0.067	0.149	0.18	0.157	0.117	0.144	0.1286	0.00998719	0.724	0.697	0.74	0.686	0.71175	0.010691	0.676	0.7	0.688	0.651	0.683	0.6796
													23	0.152	0.148	0.125	0.186	0.191	0.18	0.236	0.166	0.133	0.159	0.1676	0.00971308	0.138	0.123	0.124	0.088	0.067	0.148	0.183	0.16	0.118	0.145	0.1294	0.0101392	0.726	0.699	0.741	0.688	0.7135	0.0105268	0.676	0.702	0.689	0.653	0.684	0.6808
													23.5	0.151	0.149	0.125	0.189	0.191	0.182	0.238	0.171	0.124	0.16	0.168	0.010283	0.139	0.124	0.127	0.089	0.068	0.15	0.185	0.164	0.12	0.147	0.1313	0.0102976	0.727	0.701	0.744	0.689	0.71525	0.0107725	0.678	0.702	0.69	0.655	0.686	0.6822
													24	0.151	0.154	0.127	0.189	0.19	0.182	0.24	0.172	0.128	0.163	0.1696	0.0100431	0.142	0.129	0.128	0.09	0.067	0.15	0.186	0.168	0.12	0.148	0.1328	0.0105089	0.728	0.702	0.744	0.691	0.71625	0.0104545	0.678	0.704	0.691	0.657	0.686	0.6832
													24.5	0.153	0.151	0.126	0.19	0.191	0.184	0.241	0.172	0.127	0.163	0.1698	0.0102789	0.145	0.127	0.13	0.09	0.067	0.15	0.186	0.166	0.121	0.148	0.133	0.0104642	0.728	0.703	0.744	0.692	0.71675	0.0102187	0.679	0.705	0.692	0.659	0.687	0.6844
													25.25	0.029	0.039	0.037	0.041	0.036	0.034	0.044	0.034	0.025	0.028	0.0347	0.00180028	0.017	0.026	0.018	0.014	0.018	0.021	0.023	0.034	0.022	0.019	0.0212	0.00168997	0.057	0.059	0.078	0.072	0.0665	0.0043946	0.091	0.098	0.096	0.081	0.087	0.0906
													25.5	0.032	0.041	0.039	0.045	0.041	0.037	0.047	0.037	0.027	0.03	0.0376	0.00192458	0.018	0.024	0.018	0.014	0.016	0.021	0.022	0.03	0.022	0.02	0.0205	0.00135093	0.06	0.061	0.08	0.071	0.068	0.00407738	0.088	0.097	0.091	0.074	0.083	0.0866
													25.75	0.035	0.044	0.042	0.049	0.043	0.038	0.048	0.039	0.029	0.031	0.0398	0.00201395	0.02	0.027	0.021	0.015	0.017	0.022	0.022	0.034	0.021	0.021	0.022	0.00158114	0.062	0.06	0.081	0.072	0.06875	0.00420379	0.086	0.096	0.09	0.071	0.083	0.0852
													26.5	0.141	0.141	0.122	0.174	0.176	0.16	0.208	0.153	0.119	0.135	0.1529	0.00822976	0.118	0.103	0.112	0.079	0.065	0.123	0.151	0.132	0.107	0.131	0.1121	0.00764389	0.699	0.684	0.721	0.657	0.69025	0.0116371	0.668	0.696	0.666	0.593	0.675	0.6596
													27	0.142	0.144	0.124	0.18	0.184	0.167	0.219	0.16	0.12	0.143	0.1583	0.0090786	0.124	0.111	0.117	0.085	0.067	0.132	0.163	0.143	0.113	0.14	0.1195	0.00843119	0.712	0.696	0.732	0.675	0.70375	0.0104665	0.675	0.698	0.681	0.63	0.685	0.6738
													27.5	0.147	0.146	0.125	0.184	0.187	0.172	0.224	0.164	0.121	0.149	0.1619	0.00935783	0.131	0.117	0.123	0.088	0.069	0.137	0.172	0.143	0.116	0.142	0.1238	0.00874162	0.716	0.699	0.733	0.678	0.7065	0.0101888	0.677	0.699	0.684	0.643	0.687	0.678
													28	0.149	0.147	0.124	0.186	0.188	0.175	0.228	0.164	0.12	0.154	0.1635	0.00970799	0.136	0.12	0.126	0.089	0.068	0.145	0.177	0.154	0.118	0.145	0.1278	0.00949084	0.719	0.701	0.734	0.681	0.70875	0.00991448	0.679	0.7	0.687	0.65	0.689	0.681
													28.5	0.15	0.148	0.128	0.184	0.189	0.176	0.231	0.164	0.122	0.155	0.1647	0.00961566	0.14	0.122	0.126	0.09	0.068	0.146	0.181	0.159	0.119	0.148	0.1299	0.00988276	0.722	0.702	0.736	0.682	0.7105	0.0102072	0.68	0.702	0.688	0.655	0.69	0.683
													29	0.153	0.15	0.126	0.187	0.191	0.177	0.233	0.168	0.123	0.157	0.1665	0.00981453	0.14	0.124	0.129	0.091	0.067	0.147	0.183	0.161	0.121	0.148	0.1311	0.0100394	0.725	0.704	0.738	0.684	0.71275	0.0102797	0.683	0.705	0.691	0.658	0.692	0.6858
													29.5	0.153	0.15	0.128	0.185	0.191	0.178	0.235	0.168	0.125	0.157	0.167	0.009755	0.143	0.127	0.129	0.092	0.068	0.153	0.185	0.167	0.122	0.149	0.1335	0.0103405	0.724	0.704	0.738	0.686	0.713	0.00986154	0.683	0.704	0.691	0.659	0.691	0.6856
													30	0.153	0.151	0.127	0.19	0.193	0.18	0.236	0.17	0.122	0.159	0.1681	0.0101355	0.144	0.129	0.131	0.092	0.068	0.148	0.185	0.167	0.123	0.151	0.1338	0.0102711	0.724	0.705	0.739	0.687	0.71375	0.00979397	0.683	0.705	0.691	0.659	0.691	0.6858
												Figure 4e	Y(ND)	Pine-Field, April												Spruce-Field, April												Pine chamber control						Spruce chamber control
													Time(min)	Sample 1	Sample 2	Sample 3	Sample 4	Sample 5	Sample 6	Sample 7	Sample 8	Sample 9	Sample 10	Ave.	S.E.	Sample 1	Sample 2	Sample 3	Sample 4	Sample 5	Sample 6	Sample 7	Sample 8	Sample 9	Sample 10	Ave.	S.E.	Sample 1	Sample 2	Sample 3	Sample 4	Ave.	S.E.	Sample 1	Sample 2	Sample 3	Sample 4	Sample 5	Ave.
													1	0	0	0	0	0	0	0	0	0	0	0	0	0	0	0	0	0	0	0	0	0	0	0	0	0.003	0.008	0.007	0.003	0.00525	0.0011388	0.007	0.005	0	0.008	0.009	0.0058
													2	0	0	0	0	0	0	0	0	0	0	0	0	0	0	0	0	0	0	0	0	0	0	0	0	0	0	0	0	0	0	0	0	0	0.002	0	0.0004
													2.5	0.294	0.289	0.311	0.304	0.346	0.391	0.285	0.337	0.495	0.38	0.3432	0.0195058	0.549	0.566	0.512	0.418	0.481	0.499	0.516	0.507	0.524	0.483	0.5055	0.0121879	0.229	0.226	0.213	0.231	0.22475	0.00350669	0.181	0.134	0.179	0.258	0.298	0.21
													3	0.275	0.281	0.307	0.296	0.325	0.377	0.261	0.296	0.475	0.353	0.3246	0.0191114	0.556	0.564	0.437	0.397	0.483	0.514	0.51	0.493	0.524	0.497	0.4975	0.0151547	0.177	0.204	0.167	0.175	0.18075	0.00696756	0.108	0.112	0.11	0.155	0.187	0.1344
													3.5	0.26	0.269	0.297	0.28	0.307	0.346	0.233	0.26	0.441	0.31	0.3003	0.0176647	0.544	0.507	0.453	0.393	0.485	0.497	0.509	0.498	0.521	0.49	0.4897	0.0124266	0.151	0.206	0.15	0.15	0.16425	0.0120539	0.113	0.118	0.092	0.126	0.176	0.125
													4	0.253	0.278	0.271	0.268	0.322	0.332	0.225	0.251	0.437	0.3	0.2937	0.0180178	0.542	0.513	0.435	0.388	0.489	0.501	0.506	0.519	0.509	0.482	0.4884	0.0135205	0.126	0.203	0.132	0.116	0.14425	0.0171987	0.116	0.121	0.091	0.121	0.172	0.1242
													4.5	0.255	0.293	0.278	0.27	0.31	0.334	0.231	0.259	0.432	0.311	0.2973	0.0169198	0.542	0.503	0.438	0.384	0.482	0.501	0.494	0.501	0.506	0.471	0.4822	0.0130934	0.101	0.182	0.116	0.122	0.13025	0.0154207	0.116	0.113	0.084	0.109	0.174	0.1192
													5	0.273	0.31	0.296	0.283	0.316	0.348	0.253	0.28	0.452	0.334	0.3145	0.0168702	0.536	0.527	0.438	0.381	0.498	0.485	0.496	0.494	0.501	0.47	0.4826	0.013485	0.085	0.17	0.097	0.116	0.117	0.0162673	0.102	0.098	0.072	0.105	0.164	0.1082
													5.5	0.287	0.323	0.309	0.293	0.312	0.364	0.272	0.305	0.45	0.353	0.3268	0.0154931	0.529	0.482	0.436	0.379	0.491	0.452	0.494	0.501	0.508	0.467	0.4739	0.0129093	0.068	0.16	0.088	0.091	0.10175	0.0173867	0.093	0.085	0.063	0.096	0.142	0.0958
													6	0.294	0.337	0.308	0.308	0.333	0.372	0.287	0.328	0.46	0.367	0.3394	0.0152723	0.533	0.499	0.441	0.378	0.497	0.456	0.49	0.488	0.504	0.465	0.4751	0.012917	0.058	0.143	0.063	0.077	0.08525	0.0170308	0.081	0.076	0.056	0.088	0.13	0.0862
													6.5	0.299	0.35	0.304	0.312	0.336	0.387	0.304	0.342	0.463	0.379	0.3476	0.0153161	0.519	0.462	0.438	0.379	0.496	0.468	0.485	0.497	0.51	0.47	0.4724	0.0122255	0.056	0.138	0.066	0.089	0.08725	0.0158247	0.074	0.073	0.053	0.078	0.119	0.0794
													7.25	0.979	1	0.981	0.979	0.889	0.853	0.856	0.942	0.88	0.879	0.9238	0.0173924	0.841	0.765	0.764	0.807	0.793	0.801	0.831	0.821	0.863	0.819	0.8105	0.00945013	0.813	0.83	0.812	0.763	0.8045	0.0125025	0.769	0.777	0.75	0.795	0.808	0.7798
													7.5	0.951	0.996	0.958	0.955	0.875	0.841	0.829	0.925	0.885	0.865	0.908	0.016967	0.849	0.744	0.75	0.806	0.798	0.801	0.837	0.825	0.856	0.828	0.8094	0.0114492	0.8	0.823	0.793	0.752	0.792	0.0128111	0.765	0.766	0.732	0.778	0.794	0.767
													7.75	0.924	0.966	0.942	0.929	0.882	0.824	0.809	0.919	0.868	0.856	0.8919	0.0156789	0.846	0.801	0.767	0.817	0.804	0.806	0.843	0.813	0.854	0.815	0.8166	0.00771388	0.788	0.822	0.787	0.737	0.7835	0.0151596	0.763	0.756	0.722	0.781	0.796	0.7636
													8.5	0.31	0.361	0.327	0.326	0.349	0.426	0.367	0.42	0.521	0.443	0.385	0.0198575	0.525	0.505	0.433	0.396	0.501	0.454	0.476	0.496	0.494	0.463	0.4743	0.0116035	0.073	0.107	0.096	0.127	0.10075	0.0097492	0.05	0.039	0.031	0.061	0.069	0.05
													9	0.336	0.391	0.349	0.356	0.379	0.435	0.38	0.441	0.536	0.437	0.404	0.0179349	0.519	0.504	0.442	0.403	0.492	0.46	0.486	0.519	0.529	0.467	0.4821	0.011873	0.062	0.106	0.064	0.08	0.078	0.00880341	0.06	0.049	0.032	0.062	0.08	0.0566
													9.5	0.336	0.406	0.339	0.366	0.384	0.427	0.372	0.434	0.528	0.444	0.4036	0.0173564	0.524	0.467	0.435	0.407	0.497	0.465	0.483	0.511	0.52	0.477	0.4786	0.0111948	0.058	0.093	0.06	0.081	0.073	0.00732291	0.063	0.053	0.04	0.063	0.088	0.0614
													10	0.333	0.411	0.371	0.366	0.386	0.429	0.365	0.426	0.534	0.43	0.4051	0.0167752	0.53	0.462	0.431	0.406	0.503	0.445	0.488	0.514	0.527	0.48	0.4786	0.0125954	0.053	0.095	0.054	0.075	0.06925	0.00863405	0.062	0.057	0.039	0.067	0.088	0.0626
													10.5	0.338	0.412	0.369	0.374	0.386	0.415	0.36	0.419	0.514	0.425	0.4012	0.0147016	0.519	0.499	0.432	0.403	0.496	0.48	0.48	0.516	0.529	0.475	0.4829	0.0118359	0.048	0.092	0.046	0.066	0.063	0.00923309	0.059	0.055	0.038	0.059	0.084	0.059
													11	0.336	0.415	0.356	0.366	0.374	0.421	0.359	0.41	0.518	0.424	0.3979	0.0157375	0.526	0.484	0.44	0.392	0.506	0.467	0.486	0.527	0.524	0.48	0.4832	0.0128061	0.047	0.087	0.056	0.063	0.06325	0.00741936	0.059	0.055	0.035	0.06	0.086	0.059
													11.5	0.34	0.412	0.341	0.369	0.381	0.415	0.354	0.412	0.519	0.42	0.3963	0.015955	0.522	0.46	0.441	0.397	0.506	0.468	0.484	0.525	0.525	0.486	0.4814	0.0124404	0.051	0.084	0.048	0.045	0.057	0.00786607	0.061	0.053	0.04	0.06	0.084	0.0596
													12	0.338	0.409	0.36	0.369	0.367	0.413	0.354	0.415	0.513	0.414	0.3952	0.0151062	0.524	0.482	0.432	0.4	0.498	0.461	0.477	0.513	0.521	0.479	0.4787	0.011871	0.047	0.089	0.053	0.083	0.068	0.00912414	0.058	0.049	0.041	0.06	0.078	0.0572
													12.5	0.343	0.409	0.35	0.377	0.364	0.408	0.353	0.411	0.527	0.42	0.3962	0.0162584	0.517	0.436	0.443	0.403	0.512	0.461	0.483	0.512	0.535	0.475	0.4777	0.0126563	0.046	0.085	0.05	0.065	0.0615	0.00765261	0.056	0.05	0.036	0.064	0.076	0.0564
													13.25	0.958	1	0.985	0.957	0.888	0.839	0.832	0.924	0.891	0.858	0.9132	0.0181674	0.827	0.733	0.748	0.81	0.784	0.79	0.819	0.806	0.847	0.799	0.7963	0.0104154	0.79	0.828	0.79	0.737	0.78625	0.0161956	0.748	0.745	0.71	0.768	0.79	0.7522
													13.5	0.932	0.972	0.935	0.927	0.885	0.822	0.807	0.905	0.877	0.847	0.8909	0.0160171	0.831	0.738	0.754	0.81	0.791	0.807	0.828	0.815	0.854	0.803	0.8031	0.0104828	0.78	0.815	0.778	0.719	0.773	0.0172373	0.748	0.742	0.708	0.761	0.782	0.7482
													13.75	0.905	0.946	0.93	0.893	0.868	0.807	0.791	0.894	0.889	0.835	0.8758	0.0152216	0.831	0.71	0.762	0.818	0.789	0.8	0.839	0.797	0.86	0.817	0.8023	0.0127734	0.776	0.806	0.769	0.715	0.7665	0.0164107	0.746	0.739	0.699	0.758	0.785	0.7454
													14.5	0.338	0.376	0.347	0.34	0.372	0.443	0.39	0.453	0.54	0.449	0.4048	0.0195299	0.527	0.485	0.437	0.408	0.508	0.453	0.488	0.516	0.525	0.474	0.4821	0.0118983	0.08	0.104	0.098	0.128	0.1025	0.00858414	0.044	0.04	0.03	0.069	0.05	0.0466
													15	0.351	0.415	0.352	0.382	0.384	0.442	0.385	0.454	0.546	0.45	0.4161	0.0177873	0.521	0.474	0.441	0.409	0.51	0.476	0.48	0.529	0.53	0.474	0.4844	0.0118061	0.055	0.088	0.066	0.099	0.077	0.00869626	0.046	0.039	0.022	0.039	0.063	0.0418
													15.5	0.352	0.42	0.374	0.378	0.386	0.434	0.38	0.454	0.524	0.432	0.4134	0.0152107	0.524	0.477	0.445	0.403	0.51	0.468	0.489	0.528	0.535	0.477	0.4856	0.0123484	0.049	0.081	0.049	0.066	0.06125	0.00667434	0.049	0.043	0.028	0.051	0.068	0.0478
													16	0.344	0.419	0.376	0.384	0.381	0.43	0.371	0.439	0.53	0.433	0.4107	0.0157468	0.52	0.448	0.448	0.405	0.519	0.43	0.482	0.522	0.519	0.48	0.4773	0.0128492	0.05	0.081	0.045	0.074	0.0625	0.00765261	0.05	0.045	0.03	0.051	0.068	0.0488
													16.5	0.344	0.423	0.365	0.391	0.374	0.427	0.37	0.43	0.538	0.427	0.4089	0.0164794	0.524	0.492	0.443	0.403	0.512	0.439	0.481	0.517	0.532	0.482	0.4825	0.012688	0.043	0.076	0.044	0.069	0.058	0.00735697	0.051	0.048	0.031	0.054	0.077	0.0522
													17	0.346	0.423	0.353	0.386	0.384	0.419	0.363	0.43	0.536	0.421	0.4061	0.016523	0.52	0.476	0.43	0.402	0.511	0.467	0.483	0.518	0.528	0.477	0.4812	0.0122807	0.048	0.076	0.042	0.06	0.0565	0.00649519	0.047	0.047	0.032	0.049	0.076	0.0502
													17.5	0.34	0.422	0.361	0.383	0.37	0.421	0.364	0.428	0.523	0.42	0.4032	0.0157295	0.523	0.48	0.436	0.4	0.512	0.46	0.47	0.509	0.534	0.469	0.4793	0.0124828	0.051	0.074	0.045	0.076	0.0615	0.00684197	0.047	0.047	0.03	0.057	0.069	0.05
													18	0.338	0.418	0.356	0.384	0.359	0.413	0.358	0.42	0.523	0.423	0.3992	0.0161325	0.516	0.478	0.439	0.398	0.519	0.452	0.48	0.527	0.526	0.48	0.4815	0.012772	0.051	0.073	0.042	0.065	0.05775	0.00601431	0.046	0.042	0.03	0.058	0.062	0.0476
													18.5	0.334	0.416	0.372	0.373	0.358	0.416	0.36	0.422	0.525	0.417	0.3993	0.0161673	0.524	0.475	0.439	0.401	0.516	0.464	0.481	0.524	0.527	0.486	0.4837	0.0124419	0.046	0.074	0.042	0.067	0.05725	0.00677657	0.046	0.044	0.031	0.059	0.065	0.049
													19.25	0.951	0.996	0.972	0.948	0.895	0.832	0.821	0.917	0.872	0.853	0.9057	0.0182077	0.818	0.732	0.745	0.803	0.788	0.795	0.817	0.786	0.846	0.801	0.7931	0.0101375	0.783	0.817	0.776	0.718	0.7735	0.0177992	0.738	0.734	0.696	0.746	0.783	0.7394
													19.5	0.916	0.957	0.952	0.913	0.869	0.81	0.795	0.892	0.88	0.837	0.8821	0.0166412	0.832	0.713	0.761	0.814	0.8	0.803	0.826	0.815	0.856	0.811	0.8031	0.011992	0.774	0.809	0.765	0.723	0.76775	0.0153108	0.742	0.735	0.698	0.756	0.79	0.7442
													19.75	0.894	0.937	0.943	0.883	0.856	0.808	0.785	0.884	0.873	0.826	0.8689	0.015478	0.835	0.733	0.754	0.817	0.802	0.774	0.831	0.795	0.847	0.809	0.7997	0.0109882	0.768	0.803	0.758	0.719	0.762	0.0149625	0.735	0.734	0.695	0.764	0.772	0.74
													20.5	0.336	0.386	0.344	0.354	0.372	0.45	0.391	0.45	0.539	0.456	0.4078	0.0193022	0.527	0.488	0.455	0.409	0.507	0.475	0.493	0.531	0.518	0.476	0.4879	0.01109	0.082	0.107	0.09	0.115	0.0985	0.0065622	0.04	0.035	0.026	0.056	0.034	0.0382
													21	0.345	0.413	0.381	0.378	0.386	0.448	0.386	0.459	0.55	0.444	0.419	0.0176187	0.521	0.466	0.454	0.413	0.511	0.468	0.48	0.517	0.532	0.475	0.4837	0.0110037	0.056	0.09	0.063	0.08	0.07225	0.0067303	0.042	0.035	0.023	0.041	0.049	0.038
													21.5	0.349	0.427	0.376	0.384	0.363	0.434	0.375	0.448	0.518	0.439	0.4113	0.0154221	0.522	0.472	0.445	0.405	0.518	0.45	0.478	0.509	0.521	0.475	0.4795	0.0116492	0.037	0.077	0.044	0.078	0.059	0.00933408	0.045	0.038	0.022	0.044	0.054	0.0406
													22	0.355	0.429	0.375	0.386	0.373	0.429	0.375	0.433	0.534	0.431	0.412	0.0156359	0.532	0.487	0.449	0.399	0.528	0.44	0.481	0.522	0.531	0.474	0.4843	0.0135632	0.047	0.075	0.041	0.075	0.0595	0.00782224	0.045	0.039	0.024	0.043	0.059	0.042
													22.5	0.342	0.428	0.377	0.385	0.388	0.424	0.371	0.443	0.556	0.426	0.414	0.0177099	0.524	0.485	0.457	0.407	0.513	0.465	0.476	0.525	0.53	0.483	0.4865	0.0115154	0.045	0.073	0.043	0.042	0.05075	0.00644569	0.044	0.039	0.027	0.047	0.057	0.0428
													23	0.345	0.425	0.379	0.385	0.371	0.421	0.363	0.428	0.51	0.436	0.4063	0.0144049	0.521	0.46	0.453	0.399	0.523	0.441	0.472	0.518	0.531	0.476	0.4794	0.0129855	0.05	0.075	0.042	0.06	0.05675	0.00615807	0.04	0.041	0.026	0.059	0.055	0.0442
													23.5	0.332	0.424	0.371	0.379	0.38	0.425	0.364	0.43	0.54	0.42	0.4065	0.0171115	0.523	0.456	0.456	0.391	0.518	0.446	0.467	0.518	0.532	0.477	0.4784	0.0133501	0.041	0.068	0.037	0.08	0.0565	0.0090312	0.042	0.041	0.024	0.044	0.067	0.0436
													24	0.331	0.423	0.382	0.375	0.355	0.422	0.362	0.422	0.521	0.421	0.4014	0.0160432	0.518	0.465	0.44	0.398	0.515	0.457	0.47	0.519	0.527	0.482	0.4791	0.0124791	0.055	0.071	0.035	0.071	0.058	0.00739932	0.042	0.04	0.028	0.044	0.06	0.0428
													24.5	0.333	0.42	0.36	0.381	0.367	0.417	0.363	0.415	0.517	0.418	0.3991	0.015436	0.516	0.458	0.438	0.395	0.52	0.452	0.472	0.524	0.522	0.477	0.4774	0.012984	0.047	0.069	0.039	0.076	0.05775	0.00761064	0.044	0.038	0.025	0.042	0.061	0.042
													25.25	0.929	0.993	0.968	0.938	0.898	0.823	0.814	0.916	0.884	0.846	0.9009	0.0179741	0.83	0.72	0.757	0.802	0.782	0.765	0.822	0.788	0.843	0.799	0.7908	0.0111057	0.769	0.81	0.768	0.721	0.767	0.015752	0.735	0.731	0.693	0.746	0.771	0.7352
													25.5	0.898	0.95	0.946	0.901	0.858	0.814	0.787	0.895	0.89	0.837	0.8776	0.0160082	0.844	0.69	0.767	0.814	0.789	0.79	0.832	0.802	0.859	0.81	0.7997	0.0141951	0.771	0.795	0.758	0.7	0.756	0.017475	0.735	0.738	0.693	0.751	0.775	0.7384
													25.75	0.886	0.928	0.925	0.872	0.853	0.805	0.782	0.884	0.877	0.826	0.8638	0.0143887	0.843	0.714	0.761	0.815	0.799	0.784	0.838	0.801	0.853	0.814	0.8022	0.0125098	0.763	0.795	0.743	0.691	0.748	0.0188878	0.737	0.733	0.693	0.761	0.775	0.7398
													26.5	0.322	0.383	0.34	0.353	0.375	0.451	0.397	0.444	0.558	0.446	0.4069	0.0209659	0.526	0.46	0.465	0.398	0.524	0.461	0.493	0.527	0.527	0.476	0.4857	0.012665	0.078	0.114	0.084	0.107	0.09575	0.00755294	0.033	0.034	0.022	0.057	0.035	0.0362
													27	0.337	0.41	0.377	0.373	0.388	0.447	0.386	0.454	0.555	0.442	0.4169	0.0183643	0.517	0.489	0.455	0.411	0.516	0.45	0.485	0.524	0.533	0.475	0.4855	0.0116295	0.056	0.093	0.052	0.091	0.073	0.00953284	0.038	0.031	0.02	0.046	0.035	0.034
													27.5	0.344	0.419	0.402	0.38	0.403	0.432	0.382	0.451	0.545	0.438	0.4196	0.0162746	0.519	0.491	0.448	0.41	0.526	0.473	0.488	0.539	0.532	0.481	0.4907	0.0121804	0.046	0.073	0.04	0.071	0.0575	0.0073357	0.038	0.036	0.021	0.045	0.055	0.039
													28	0.346	0.428	0.382	0.387	0.376	0.43	0.372	0.448	0.555	0.438	0.4162	0.0177768	0.519	0.446	0.446	0.399	0.527	0.465	0.476	0.529	0.521	0.475	0.4803	0.0130193	0.046	0.075	0.039	0.077	0.05925	0.0084733	0.04	0.035	0.025	0.044	0.053	0.0394
													28.5	0.336	0.428	0.375	0.391	0.373	0.429	0.373	0.435	0.543	0.427	0.411	0.0170523	0.514	0.466	0.451	0.396	0.508	0.423	0.476	0.518	0.525	0.467	0.4744	0.0128928	0.049	0.07	0.039	0.09	0.062	0.0098298	0.038	0.037	0.026	0.044	0.051	0.0392
													29	0.336	0.425	0.373	0.375	0.383	0.43	0.367	0.428	0.533	0.429	0.4079	0.0164447	0.52	0.464	0.46	0.393	0.518	0.465	0.48	0.524	0.528	0.478	0.483	0.0125092	0.047	0.067	0.041	0.054	0.05225	0.00483962	0.036	0.035	0.025	0.043	0.046	0.037
													29.5	0.332	0.423	0.364	0.386	0.369	0.426	0.358	0.428	0.544	0.421	0.4051	0.0178177	0.522	0.488	0.449	0.396	0.518	0.446	0.474	0.518	0.525	0.476	0.4812	0.01263	0.045	0.066	0.042	0.091	0.061	0.00981708	0.041	0.038	0.026	0.044	0.057	0.0412
													30	0.328	0.431	0.373	0.38	0.372	0.422	0.361	0.424	0.516	0.419	0.4026	0.0156168	0.518	0.458	0.444	0.393	0.526	0.438	0.469	0.518	0.529	0.47	0.4763	0.013639	0.048	0.07	0.038	0.066	0.0555	0.00653357	0.039	0.035	0.023	0.042	0.051	0.038
												Figure 4f	Y(NA)	Pine-Field, April												Spruce-Field, April												Pine chamber control						Spruce chamber control
													Time(min)	Sample 1	Sample 2	Sample 3	Sample 4	Sample 5	Sample 6	Sample 7	Sample 8	Sample 9	Sample 10	Ave.	S.E.	Sample 1	Sample 2	Sample 3	Sample 4	Sample 5	Sample 6	Sample 7	Sample 8	Sample 9	Sample 10	Ave.	S.E.	Sample 1	Sample 2	Sample 3	Sample 4	Ave.	S.E.	Sample 1	Sample 2	Sample 3	Sample 4	Sample 5	Ave.
													1	0.317	0.412	0.275	0.339	0.314	0.315	0.395	0.318	0.265	0.316	0.3266	0.0138399	0.218	0.097	0.199	0.173	0.242	0.174	0.237	0.23	0.199	0.223	0.1992	0.0129983	0.443	0.475	0.478	0.353	0.43725	0.0252695	0.47	0.483	0.502	0.556	0.536	0.5094
													2	0.317	0.418	0.276	0.347	0.325	0.301	0.385	0.323	0.286	0.294	0.3272	0.013495	0.219	0.101	0.202	0.192	0.211	0.163	0.253	0.258	0.214	0.222	0.2035	0.0135833	0.471	0.503	0.514	0.39	0.4695	0.0242706	0.509	0.523	0.532	0.589	0.572	0.545
													2.5	0.103	0.16	0.064	0.111	0.096	0.128	0.224	0.09	0.06	0.113	0.1149	0.0144398	0.095	0.123	0.102	0.196	0.175	0.146	0.125	0.112	0.099	0.132	0.1305	0.0100032	0.251	0.288	0.305	0.242	0.2715	0.0129542	0.352	0.425	0.364	0.298	0.268	0.3414
													3	0.108	0.15	0.066	0.116	0.083	0.126	0.224	0.102	0.061	0.116	0.1152	0.0140668	0.103	0.122	0.217	0.216	0.198	0.129	0.138	0.132	0.09	0.12	0.1465	0.0139386	0.292	0.298	0.335	0.289	0.3035	0.00923648	0.406	0.431	0.415	0.419	0.378	0.4098
													3.5	0.101	0.159	0.069	0.115	0.096	0.136	0.226	0.119	0.064	0.133	0.1218	0.0140889	0.108	0.17	0.194	0.21	0.197	0.137	0.127	0.134	0.083	0.128	0.1488	0.0125784	0.316	0.288	0.353	0.298	0.31375	0.0123914	0.399	0.422	0.427	0.463	0.379	0.418
													4	0.116	0.14	0.075	0.119	0.079	0.132	0.228	0.111	0.048	0.141	0.1189	0.0147054	0.102	0.155	0.203	0.201	0.2	0.118	0.119	0.113	0.098	0.131	0.144	0.0127664	0.356	0.295	0.368	0.346	0.34125	0.0139076	0.394	0.417	0.434	0.468	0.389	0.4204
													4.5	0.112	0.126	0.062	0.119	0.075	0.132	0.214	0.101	0.059	0.128	0.1128	0.0134527	0.096	0.166	0.188	0.194	0.202	0.113	0.126	0.135	0.085	0.133	0.1438	0.0124722	0.392	0.316	0.405	0.341	0.3635	0.0181951	0.395	0.424	0.441	0.49	0.392	0.4284
													5	0.089	0.11	0.052	0.11	0.08	0.116	0.185	0.084	0.018	0.108	0.0952	0.0131604	0.102	0.145	0.187	0.191	0.18	0.136	0.106	0.135	0.095	0.138	0.1415	0.0105273	0.424	0.338	0.427	0.34	0.38225	0.0216344	0.408	0.438	0.455	0.499	0.403	0.4406
													5.5	0.079	0.099	0.046	0.099	0.08	0.107	0.164	0.056	0.057	0.096	0.0883	0.0101667	0.102	0.183	0.196	0.181	0.201	0.143	0.11	0.123	0.088	0.135	0.1462	0.012399	0.444	0.357	0.451	0.362	0.4035	0.0220525	0.42	0.448	0.463	0.502	0.426	0.4518
													6	0.059	0.083	0.036	0.091	0.047	0.099	0.147	0.041	0.045	0.093	0.0741	0.0104942	0.103	0.147	0.194	0.182	0.196	0.139	0.109	0.137	0.092	0.139	0.1438	0.0111201	0.461	0.374	0.467	0.377	0.41975	0.0221568	0.428	0.455	0.474	0.513	0.442	0.4624
													6.5	0.07	0.07	0.036	0.082	0.05	0.093	0.127	0.035	0.032	0.089	0.0684	0.00920999	0.111	0.232	0.193	0.177	0.187	0.11	0.11	0.133	0.094	0.135	0.1482	0.0137875	0.456	0.383	0.464	0.349	0.413	0.0242976	0.43	0.459	0.475	0.523	0.454	0.4682
													7.25	0	0	0	0	0	0.065	0.024	0	0.012	0.03	0.0131	0.00642565	0.111	0.196	0.177	0.141	0.153	0.113	0.118	0.096	0.079	0.125	0.1309	0.0108549	0.098	0.075	0.085	0.166	0.106	0.017794	0.118	0.104	0.119	0.089	0.098	0.1056
													7.5	0	0	0	0	0	0.063	0.031	0	0.013	0.028	0.0135	0.00637221	0.092	0.18	0.181	0.134	0.152	0.123	0.103	0.08	0.07	0.119	0.1234	0.0116655	0.106	0.083	0.103	0.165	0.11425	0.0153027	0.119	0.114	0.134	0.106	0.117	0.118
													7.75	0	0	0	0	0	0.07	0.041	0	0.026	0.029	0.0166	0.00730917	0.099	0.15	0.182	0.126	0.142	0.114	0.09	0.095	0.076	0.117	0.1191	0.00959317	0.116	0.072	0.098	0.192	0.1195	0.0223425	0.12	0.121	0.139	0.093	0.106	0.1158
													8.5	0.039	0.057	0	0.066	0.021	0.088	0.1	0.004	0.024	0.07	0.0469	0.0103956	0.108	0.229	0.196	0.133	0.173	0.126	0.105	0.132	0.097	0.132	0.1431	0.0128534	0.267	0.303	0.275	0.243	0.272	0.0107121	0.38	0.411	0.424	0.484	0.458	0.4314
													9	0.026	0.026	0	0.043	0.017	0.083	0.071	0	0.023	0.077	0.0366	0.00920999	0.118	0.233	0.206	0.14	0.2	0.15	0.119	0.127	0.073	0.153	0.1519	0.0145055	0.31	0.327	0.33	0.285	0.313	0.00893728	0.376	0.417	0.438	0.506	0.46	0.4394
													9.5	0.027	0.008	0	0.032	5.39053e-05	0.086	0.07	0	0.017	0.066	0.0306054	0.00969077	0.116	0.256	0.219	0.141	0.201	0.126	0.117	0.12	0.101	0.146	0.1543	0.0156946	0.332	0.358	0.347	0.313	0.3375	0.00844467	0.382	0.414	0.435	0.513	0.443	0.4374
													10	0.02	0.003	0	0.03	0	0.077	0.074	0	0.006	0.08	0.029	0.0103634	0.121	0.241	0.224	0.141	0.202	0.163	0.102	0.126	0.085	0.146	0.1551	0.0156246	0.332	0.351	0.355	0.321	0.33975	0.0069406	0.386	0.41	0.434	0.504	0.456	0.438
													10.5	0.027	0	0	0.024	0.004	0.094	0.079	0	0.019	0.075	0.0322	0.0109616	0.128	0.269	0.219	0.146	0.204	0.135	0.114	0.131	0.084	0.151	0.1581	0.0167095	0.327	0.362	0.357	0.342	0.347	0.00684653	0.388	0.411	0.437	0.517	0.453	0.4412
													11	0.027	0	0.001	0.034	0.01	0.08	0.077	0	0.016	0.08	0.0325	0.0102022	0.121	0.261	0.214	0.154	0.192	0.133	0.113	0.1	0.086	0.144	0.1518	0.0165214	0.33	0.363	0.346	0.351	0.3475	0.00592136	0.389	0.411	0.443	0.511	0.455	0.4418
													11.5	0.027	0	0.011	0.027	0.004	0.084	0.081	0	0.01	0.084	0.0328	0.0107748	0.113	0.283	0.205	0.147	0.208	0.129	0.115	0.127	0.086	0.137	0.155	0.0177949	0.319	0.367	0.347	0.357	0.3475	0.00895475	0.39	0.411	0.438	0.519	0.452	0.442
													12	0.025	0	0	0.03	0.017	0.087	0.083	0	0.018	0.087	0.0347	0.0110109	0.121	0.267	0.214	0.143	0.214	0.137	0.118	0.132	0.086	0.144	0.1576	0.016686	0.321	0.36	0.334	0.309	0.331	0.00946705	0.392	0.417	0.434	0.52	0.455	0.4436
													12.5	0.028	0	0	0.025	0.023	0.09	0.079	0	0.002	0.077	0.0324	0.0108233	0.12	0.297	0.2	0.145	0.196	0.141	0.113	0.156	0.079	0.146	0.1593	0.0181185	0.322	0.361	0.334	0.344	0.34025	0.00714471	0.392	0.413	0.44	0.516	0.459	0.444
													13.25	0	0	0	0	0	0.068	0.031	0	0	0.053	0.0152	0.00779974	0.119	0.224	0.193	0.13	0.167	0.115	0.117	0.111	0.084	0.138	0.1398	0.0127552	0.112	0.083	0.097	0.181	0.11825	0.0188261	0.118	0.115	0.136	0.099	0.107	0.115
													13.5	0	0	0	0	0	0.07	0.038	0	0.004	0.039	0.0151	0.00748392	0.104	0.204	0.17	0.121	0.146	0.118	0.107	0.093	0.09	0.125	0.1278	0.0108202	0.113	0.073	0.1	0.193	0.11975	0.0223422	0.117	0.116	0.138	0.107	0.111	0.1178
													13.75	0	0	0	0	0	0.081	0.047	0	0	0.045	0.0173	0.00883295	0.103	0.231	0.175	0.117	0.152	0.121	0.09	0.106	0.072	0.11	0.1277	0.0139915	0.115	0.088	0.102	0.197	0.1255	0.0211852	0.117	0.121	0.144	0.104	0.102	0.1176
													14.5	0.012	0.036	0	0.047	0.015	0.086	0.08	0	0.006	0.083	0.0365	0.0106172	0.116	0.272	0.219	0.131	0.187	0.153	0.1	0.13	0.077	0.136	0.1521	0.0175843	0.19	0.239	0.19	0.238	0.21425	0.0121263	0.338	0.362	0.379	0.442	0.447	0.3936
													15	0.009	0	0	0.016	0.003	0.087	0.075	0	0.019	0.078	0.0287	0.0108389	0.137	0.269	0.203	0.136	0.193	0.124	0.116	0.129	0.082	0.152	0.1541	0.0160987	0.25	0.273	0.241	0.273	0.25925	0.00705669	0.355	0.387	0.409	0.497	0.452	0.42
													15.5	0.008	0	0	0.021	0	0.093	0.071	0	0.021	0.093	0.0307	0.0117729	0.131	0.277	0.215	0.14	0.197	0.127	0.113	0.124	0.08	0.149	0.1553	0.0173834	0.276	0.304	0.284	0.307	0.29275	0.00655148	0.362	0.386	0.412	0.506	0.439	0.421
													16	0.02	0	0	0.025	0.011	0.09	0.073	0	0.023	0.083	0.0325	0.0106914	0.121	0.272	0.198	0.141	0.195	0.18	0.118	0.127	0.09	0.156	0.1598	0.0158945	0.287	0.314	0.301	0.294	0.299	0.00498748	0.364	0.39	0.421	0.501	0.442	0.4236
													16.5	0.017	0	0	0.014	0.003	0.083	0.076	0	0.014	0.087	0.0294	0.0110817	0.135	0.272	0.206	0.138	0.201	0.151	0.108	0.124	0.087	0.143	0.1565	0.0164397	0.289	0.324	0.315	0.319	0.31175	0.0067581	0.369	0.389	0.422	0.505	0.434	0.4238
													17	0.015	0	0	0.02	0.004	0.091	0.079	0	0.025	0.088	0.0322	0.0114733	0.129	0.265	0.212	0.14	0.2	0.125	0.11	0.137	0.096	0.145	0.1559	0.015842	0.293	0.32	0.318	0.312	0.31075	0.00533122	0.379	0.392	0.425	0.515	0.433	0.4288
													17.5	0.017	0	0	0.016	0.007	0.089	0.077	0	0.034	0.082	0.0322	0.0109342	0.125	0.244	0.216	0.141	0.189	0.135	0.128	0.142	0.082	0.157	0.1559	0.0143237	0.287	0.32	0.315	0.325	0.31175	0.00736015	0.382	0.396	0.43	0.511	0.445	0.4328
													18	0.019	0	0	0.018	0.021	0.093	0.084	0	0.028	0.083	0.0346	0.0111948	0.123	0.272	0.215	0.15	0.181	0.145	0.123	0.125	0.094	0.151	0.1579	0.0157133	0.279	0.323	0.322	0.326	0.3125	0.00969858	0.383	0.401	0.426	0.518	0.455	0.4366
													18.5	0.027	0	0	0.03	0.034	0.091	0.081	0	0	0.089	0.0352	0.0114707	0.124	0.249	0.192	0.144	0.192	0.131	0.123	0.124	0.086	0.145	0.151	0.0141131	0.295	0.319	0.321	0.326	0.31525	0.00598305	0.385	0.399	0.432	0.507	0.449	0.4344
													19.25	0	0	0	0	0	0.071	0.034	0	0.017	0.042	0.0164	0.00745681	0.123	0.247	0.19	0.131	0.165	0.119	0.109	0.116	0.092	0.136	0.1428	0.0138433	0.12	0.083	0.099	0.196	0.1245	0.0216579	0.118	0.122	0.145	0.112	0.107	0.1208
													19.5	0	0	0	0	0	0.077	0.043	0	0.01	0.043	0.0173	0.00820616	0.106	0.261	0.173	0.117	0.143	0.113	0.101	0.077	0.078	0.108	0.1277	0.0164311	0.112	0.089	0.106	0.179	0.1215	0.0171264	0.119	0.121	0.141	0.106	0.097	0.1168
													19.75	0	0	0	0	0	0.076	0.048	0	0.017	0.052	0.0193	0.00857211	0.093	0.224	0.173	0.108	0.136	0.122	0.106	0.107	0.065	0.117	0.1251	0.0133779	0.117	0.084	0.112	0.188	0.12525	0.0191748	0.128	0.119	0.141	0.098	0.113	0.1198
													20.5	0.01	0.022	0	0.036	0.001	0.082	0.082	0	0.008	0.084	0.0325	0.0109025	0.13	0.278	0.195	0.125	0.183	0.113	0.098	0.113	0.084	0.145	0.1464	0.0173829	0.158	0.193	0.165	0.242	0.1895	0.0165095	0.327	0.345	0.37	0.435	0.449	0.3852
													21	0.016	0	0	0.019	0	0.084	0.076	0	0.007	0.089	0.0291	0.0113802	0.139	0.292	0.21	0.132	0.191	0.159	0.116	0.138	0.076	0.141	0.1594	0.017873	0.238	0.227	0.228	0.273	0.2415	0.00934412	0.35	0.373	0.398	0.5	0.448	0.4138
													21.5	0.004	0	0	0.018	0.02	0.095	0.076	0	0.03	0.084	0.0327	0.0113155	0.128	0.279	0.217	0.146	0.191	0.142	0.125	0.155	0.103	0.158	0.1644	0.0155642	0.277	0.273	0.28	0.281	0.27775	0.00155624	0.354	0.376	0.416	0.511	0.456	0.4226
													22	0.004	0	0	0.019	0.019	0.084	0.073	0	0.009	0.091	0.0299	0.0112004	0.115	0.27	0.205	0.144	0.171	0.166	0.115	0.127	0.076	0.147	0.1536	0.0162765	0.27	0.285	0.306	0.285	0.2865	0.006408	0.366	0.382	0.423	0.52	0.452	0.4286
													22.5	0.021	0	0	0.022	0.014	0.099	0.077	0	0	0.088	0.0321	0.0119545	0.118	0.292	0.2	0.131	0.202	0.144	0.113	0.133	0.085	0.144	0.1562	0.0179788	0.276	0.295	0.314	0.323	0.302	0.00904848	0.374	0.385	0.424	0.516	0.45	0.4298
													23	0.011	0	0	0.017	0.027	0.094	0.08	0	0.026	0.075	0.033	0.0108563	0.122	0.282	0.193	0.14	0.188	0.13	0.123	0.121	0.082	0.145	0.1526	0.0167787	0.281	0.297	0.324	0.324	0.3065	0.00919579	0.384	0.391	0.429	0.506	0.458	0.4336
													23.5	0.03	0	0	0.025	0	0.085	0.08	0	0	0.086	0.0306	0.0114815	0.126	0.297	0.191	0.146	0.196	0.157	0.125	0.122	0.072	0.15	0.1582	0.0181294	0.289	0.302	0.328	0.313	0.308	0.00716764	0.386	0.394	0.433	0.525	0.448	0.4372
													24	0.027	0	0	0.025	0.023	0.089	0.077	0	0.009	0.089	0.0339	0.0110648	0.125	0.281	0.207	0.142	0.193	0.13	0.118	0.137	0.076	0.144	0.1553	0.0172546	0.271	0.3	0.334	0.299	0.301	0.0111636	0.385	0.397	0.43	0.524	0.452	0.4376
													24.5	0.025	0	0	0.023	0.021	0.095	0.075	0	0.012	0.088	0.0339	0.0112432	0.124	0.327	0.212	0.148	0.184	0.143	0.132	0.127	0.088	0.146	0.1631	0.0200137	0.281	0.301	0.333	0.277	0.298	0.0110793	0.385	0.398	0.434	0.525	0.454	0.4392
													25.25	0	0	0	0	0	0.079	0.04	0	0.01	0.049	0.0178	0.00846971	0.107	0.28	0.179	0.137	0.156	0.153	0.121	0.118	0.082	0.132	0.1465	0.0162771	0.129	0.088	0.106	0.192	0.12875	0.0196513	0.124	0.125	0.147	0.115	0.107	0.1236
													25.5	0	0	0	0	0	0.076	0.046	0	0.017	0.045	0.0184	0.00825857	0.091	0.286	0.168	0.111	0.154	0.11	0.101	0.094	0.061	0.113	0.1289	0.0189243	0.117	0.097	0.112	0.214	0.135	0.0231003	0.125	0.118	0.144	0.113	0.104	0.1208
													25.75	0	0	0	0	0	0.071	0.045	0	0.016	0.049	0.0181	0.00802926	0.089	0.285	0.159	0.108	0.135	0.135	0.097	0.117	0.079	0.11	0.1314	0.0176976	0.123	0.095	0.113	0.212	0.13575	0.0225759	0.123	0.125	0.141	0.106	0.104	0.1198
													26.5	0.034	0.022	0	0.034	0	0.084	0.075	0	0	0.094	0.0343	0.0112018	0.129	0.333	0.183	0.127	0.177	0.133	0.106	0.114	0.07	0.135	0.1507	0.0215449	0.151	0.173	0.163	0.266	0.18825	0.0227799	0.326	0.341	0.372	0.429	0.442	0.382
													27	0.02	0.001	0	0.02	0	0.084	0.075	0	0.009	0.09	0.0299	0.0112796	0.139	0.316	0.203	0.136	0.189	0.162	0.113	0.134	0.074	0.145	0.1611	0.0196318	0.221	0.213	0.232	0.267	0.23325	0.01031	0.34	0.368	0.403	0.495	0.462	0.4136
													27.5	0.023	0	0	0.029	0	0.09	0.073	0	0.013	0.08	0.0308	0.0109003	0.128	0.302	0.219	0.129	0.181	0.137	0.107	0.116	0.085	0.143	0.1547	0.0192297	0.264	0.256	0.291	0.299	0.2775	0.00897566	0.357	0.371	0.418	0.519	0.45	0.423
													28	0.026	0	0	0.016	0.024	0.087	0.08	0	0.009	0.082	0.0324	0.0108556	0.126	0.309	0.206	0.132	0.185	0.128	0.129	0.11	0.085	0.146	0.1556	0.0192339	0.273	0.267	0.321	0.285	0.2865	0.0104732	0.366	0.379	0.424	0.517	0.455	0.4282
													28.5	0.028	0	0	0.017	0.002	0.089	0.072	0	0	0.083	0.0291	0.0112263	0.123	0.298	0.198	0.139	0.197	0.183	0.115	0.138	0.083	0.158	0.1632	0.0180376	0.271	0.285	0.326	0.289	0.29275	0.0101635	0.382	0.386	0.427	0.521	0.465	0.4362
													29	0.028	0	0	0.033	0	0.086	0.084	0	0.003	0.085	0.0319	0.0115684	0.122	0.299	0.172	0.145	0.19	0.138	0.11	0.121	0.08	0.14	0.1517	0.0180693	0.271	0.286	0.333	0.321	0.30275	0.0125915	0.386	0.391	0.432	0.525	0.473	0.4414
													29.5	0.036	0	0	0.015	0.005	0.085	0.084	0	0	0.091	0.0316	0.0118838	0.116	0.298	0.194	0.135	0.184	0.139	0.114	0.132	0.084	0.144	0.154	0.0179861	0.281	0.286	0.334	0.274	0.29375	0.011813	0.386	0.393	0.433	0.528	0.462	0.4404
													30	0.045	0	0	0.021	0.006	0.086	0.082	0	0.021	0.091	0.0352	0.0113814	0.116	0.308	0.198	0.135	0.185	0.152	0.118	0.117	0.089	0.152	0.157	0.0187686	0.29	0.285	0.338	0.285	0.2995	0.0111608	0.385	0.399	0.438	0.528	0.465	0.443
												Figure 4g	ETR(I)/ETR(II)	Pine-Field, April												Spruce-Field, April												Pine chamber control						Spruce chamber control
													Time(min)	Sample 1	Sample 2	Sample 3	Sample 4	Sample 5	Sample 6	Sample 7	Sample 8	Sample 9	Sample 10	Ave.	S.E.	Sample 1	Sample 2	Sample 3	Sample 4	Sample 5	Sample 6	Sample 7	Sample 8	Sample 9	Sample 10	Ave.	S.E.	Sample 1	Sample 2	Sample 3	Sample 4	Ave.	S.E.	Sample 1	Sample 2	Sample 3	Sample 4	Sample 5	Ave.
													1	0	0	0	0	0	0	0	0	0	0	0	0	0	0	0	0	0	0	0	0	0	0	0	0	0	0	0	0	0	0	0	0	0	0	0	0
													2	0	0	0	0	0	0	0	0	0	0	0	0	0	0	0	0	0	0	0	0	0	0	0	0	0	0	0	0	0	0	0	0	0	0	0	0
													2.5	6.3913	4.96296	6.6087	4.17647	4.25	3.77419	3	5	4.36	4.24138	4.6765	0.334767	4.35	4.47059	4.47619	5.52941	4.66667	3.30769	3.14286	2.81818	4.38095	3.76	4.09025	0.246702	1.09483	1.06306	1	1.09402	1.06298	0.0192744	1.07547	0.9	0.828358	0.93913	0.963636	0.941319
													3	6.25	4.7931	6.375	3.97222	4.23529	3.66667	2.93023	4.9	4.18519	4.33333	4.5641	0.322755	4.61111	4.22222	4.42105	6.71429	5.2	3.78261	3.44	2.93548	4.94737	4.04348	4.43176	0.315226	1.18349	1.21	1.1	1.23585	1.18233	0.0255067	1.11321	0.909836	0.892308	0.912281	1	0.965526
													3.5	6	4.63333	6.2	3.97297	4.05556	3.70588	2.93333	4.57576	4.32143	4.25	4.46483	0.296747	4.47368	4.64706	4.52632	6.92857	5.13333	4.04545	3.56	3.21429	5.05263	4.04348	4.56248	0.308871	1.12069	1.20588	1.03419	1.18421	1.13624	0.0333613	1.09174	0.903226	0.879699	0.840336	0.990909	0.941183
													4	5.5	4.58065	6.11538	3.92105	3.84211	3.63889	2.77083	4.55882	4.31034	4	4.32381	0.284508	4.35	4.5	4.4	7.14286	5.06667	4.22727	3.64	3.21429	4.8	4.08696	4.5428	0.31698	1.02439	1.14019	0.976	1.06504	1.0514	0.0300872	1.11215	0.875	0.846715	0.806452	0.922414	0.912546
													4.5	5.31034	4.58065	6.19231	3.82051	3.75	3.42105	2.7	4.33333	4.13333	3.80556	4.20471	0.29543	4.4	4.05	4.33333	7.35714	5.13333	4.08696	3.57692	3.06897	5	4	4.50067	0.351784	0.953846	1.0991	0.879699	0.992424	0.981267	0.0395891	1.12264	0.862595	0.828571	0.753846	0.876033	0.888738
													5	5	4.40625	5.88889	3.7	3.58537	3.33333	2.63462	4.18919	4.16129	3.67568	4.05746	0.272719	4	3.80952	4.13636	6.93333	5.64286	3.83333	3.46429	3	4.66667	3.84	4.33264	0.346939	0.882353	1.02564	0.834532	0.963768	0.926574	0.0367635	1.12264	0.837037	0.798611	0.711111	0.84127	0.862134
													5.5	4.84375	4.27273	5.81481	3.60976	3.52381	3.225	2.58491	4	3.87097	3.4359	3.91816	0.270738	3.75	3.72727	3.91304	6.6875	5	3.96	3.34483	2.875	4.45455	3.73077	4.1443	0.318347	0.832168	0.967213	0.772414	0.923611	0.873851	0.0380949	1.13333	0.826087	0.794521	0.7	0.801527	0.851094
													6	4.78788	4.14706	5.92593	3.56098	3.59524	3.14634	2.50909	3.94872	3.78125	3.275	3.86775	0.283917	3.56	3.73913	3.70833	6.29412	5	3.80769	3.16129	2.67647	4.26087	3.55556	3.97635	0.305971	0.785235	0.921875	0.76	0.892617	0.839932	0.0343432	1.15385	0.808511	0.765101	0.673611	0.776119	0.835438
													6.5	4.66667	4.27273	5.75	3.52381	3.57143	3.02381	2.48214	3.8	3.72727	3.17073	3.79886	0.276516	3.46154	3.125	3.6	6	5.13333	3.81481	3.09375	2.57143	4	3.42857	3.82284	0.306743	0.767742	0.873134	0.730769	0.88961	0.815314	0.0337954	1.16346	0.791667	0.756579	0.659864	0.753623	0.825039
													7.25	4.95506	4.74257	5.40488	3.31624	3.79821	2.77387	3.18651	4.05641	4.17241	3.59412	4.00003	0.251163	3.51648	1.88321	3.7619	5.70968	3.67677	4.40458	2.74603	3.16292	3.5045	3.63107	3.59972	0.300248	2.09474	2	1.5672	1.09469	1.68916	0.198335	1.20317	1.50284	1.46346	1.42623	1.31524	1.38219
													7.5	5.49171	5.06512	5.73636	3.66135	4.27477	3.07656	3.54167	4.25346	3.87006	3.86486	4.28359	0.263112	3.79808	3.41333	4.15315	6.34921	3.55914	4.44348	3.05303	3.46739	4.08264	3.33962	3.96591	0.281601	2.14626	2.02885	1.56027	1.3701	1.77637	0.16053	1.30988	1.537	1.47862	1.39279	1.29783	1.40322
													7.75	5.82564	5.32328	9.98387	3.62545	4.33203	3.21719	3.60791	4.29386	3.6359	4.24176	4.80869	0.597037	3.23276	1.93452	3.2037	5.89231	3.49038	3.83099	3.31852	3.55747	3.44853	3.97391	3.58831	0.293738	2.1457	2.37667	1.70044	1.16505	1.84696	0.231342	1.19055	1.58541	1.54908	1.52909	1.49431	1.46969
													8.5	4.96875	4.30303	6.22222	3.52381	3.7561	3.02564	2.54902	3.68421	3.58065	3.4	3.90134	0.313812	3.42308	2.82609	3.75	6.76471	5.26667	3.64286	3.09091	2.93548	4.16667	3.41379	3.92802	0.366446	0.975758	0.993103	0.916168	1.04054	0.981392	0.0222509	1.2087	0.887417	0.836478	0.744966	0.891473	0.913806
													9	4.69697	4.30303	5.67857	3.47619	3.4186	2.85366	2.48148	3.66667	3.45161	3.18919	3.7216	0.281456	3.14286	2.66667	3.30769	6.16667	5	3.39286	2.82353	2.60606	4.04167	3.1	3.6248	0.343307	0.910714	0.92	0.860465	0.974843	0.916506	0.020294	1.22321	0.844156	0.801242	0.681818	0.811594	0.872405
													9.5	4.55882	4.20588	5.82143	3.5	3.40909	2.83333	2.47273	3.625	3.58065	3.15789	3.71648	0.286128	3.03448	2.68	3.11111	6.11111	4.93333	3.33333	2.69444	2.64706	3.68	2.96774	3.51926	0.341011	0.876471	0.881579	0.827586	0.90184	0.871869	0.0136352	1.18421	0.83871	0.795031	0.656051	0.802817	0.855364
													10	4.64706	4.20588	5.51724	3.34091	3.43182	2.7907	2.44643	3.53659	3.5	3.05128	3.64679	0.274109	2.93103	2.88	3.11111	5.78947	4.8	3.06452	2.63158	2.51429	3.76	2.93548	3.44175	0.317157	0.877193	0.876623	0.818182	0.890909	0.865727	0.0140198	1.20721	0.833333	0.785276	0.660377	0.760274	0.849294
													10.5	4.42857	4.23529	5.55172	3.4186	3.31111	2.7907	2.40351	3.58537	3.5625	3.05	3.63374	0.271938	2.86667	2.11111	3.03571	5.78947	4.5625	2.9375	2.53846	2.32432	3.61538	2.84375	3.26249	0.337925	0.883721	0.852564	0.824859	0.86747	0.857153	0.010829	1.19469	0.828025	0.780488	0.64375	0.763514	0.842093
													11	4.42857	4.11429	5.41379	3.31818	3.33333	2.77273	2.36207	3.5	3.45455	3.025	3.57225	0.263862	2.77419	2.21429	3	5.55	4.86667	3.03125	2.45	2.45946	3.65385	2.78788	3.27876	0.330853	0.878613	0.853503	0.820225	0.85119	0.850883	0.0103556	1.19643	0.822785	0.769697	0.648148	0.746667	0.836745
													11.5	4.27778	4.14286	5.44828	3.34091	3.40909	2.71111	2.32203	3.44186	3.59375	2.95122	3.56389	0.267021	2.78125	2.25	3.07143	5.55	4.66667	2.9697	2.39024	2.23684	3.65385	2.78788	3.23579	0.328138	0.87931	0.842767	0.821229	0.863905	0.851803	0.0109531	1.18584	0.823899	0.769697	0.625767	0.743421	0.829725
													12	4.30556	4.02778	5.46667	3.31818	3.33333	2.71111	2.32203	3.57143	3.5625	2.97561	3.55942	0.266734	2.6875	2.03333	2.86667	5.55	4.66667	2.88235	2.35714	2.23077	3.69231	2.78788	3.17546	0.340079	0.88	0.8375	0.827778	0.87574	0.855254	0.0114624	1.17544	0.8125	0.771084	0.621951	0.754967	0.827188
													12.5	4.13514	4.11429	5.3	3.24444	3.23913	2.71111	2.33898	3.44186	3.59375	2.92857	3.50473	0.254222	2.75	2.24138	3	5.5	4.73333	2.85294	2.33333	2.025	3.48148	2.70588	3.16234	0.337105	0.88	0.838509	0.828729	0.847059	0.848574	0.00963392	1.19469	0.81875	0.766467	0.621951	0.733766	0.827125
													13.25	6.22581	4.40678	5.03382	3.44922	3.42857	2.92523	3.36996	3.85388	3.68342	3.25137	3.96281	0.300643	3.62376	1.81646	3.71028	5.57534	3.23529	10.8136	2.92568	2.67476	3.43382	3.51667	4.13256	0.760088	1.88761	1.66205	1.5499	1.19475	1.57358	0.125129	1.29083	1.52529	1.53412	1.40439	1.30957	1.41284
													13.5	4.82979	4.8419	5.43805	3.85818	3.53903	3.18062	3.55631	4.38912	4.40884	3.88384	4.19257	0.212777	3.31818	2.15	4.275	5.97403	4.36082	3.51748	2.86842	3.0495	2.70504	3.77519	3.59937	0.324486	1.98615	2.07182	1.638	1.30973	1.75143	0.151184	1.26154	1.62075	1.56732	1.43415	1.44444	1.46564
													13.75	4.64	5.20074	5.57806	3.89542	3.85145	3.13808	3.63667	4.192	3.87129	3.89372	4.18974	0.222582	3.56349	2.68707	3.65812	5.81333	3.58182	3.56667	3.03871	3.08491	3.03974	3.63235	3.56662	0.257344	2.01918	1.99438	1.69472	1.34615	1.76361	0.136379	1.21419	1.6179	1.62769	1.53808	1.59539	1.51865
													14.5	4.64706	4.33333	5.55172	3.54762	3.46512	2.875	2.48077	3.60526	3.66667	3.35294	3.75255	0.265996	3.10714	2.45833	3.23077	6.22222	4.625	3.31034	2.85714	2.60606	3.88	3.06452	3.53615	0.339961	1.03488	0.993789	0.988636	0.962733	0.99501	0.0129273	1.22764	0.918239	0.862275	0.748428	0.884892	0.928295
													15	4.45714	4.26471	5.58621	3.5	3.38636	2.7381	2.4	3.58974	3.53333	3.10811	3.65637	0.275223	2.76667	2.42308	3.10714	5.84211	4.23529	3.12903	2.51282	2.44118	3.65385	2.84375	3.29549	0.318549	0.971264	0.945122	0.938889	0.921687	0.94424	0.00890357	1.23729	0.869565	0.827381	0.689024	0.791946	0.883041
													15.5	4.33333	4.08571	5.36667	3.31818	3.35556	2.7381	2.39286	3.475	3.7	3.05263	3.5818	0.256047	2.70968	2.22222	2.96429	5.55	4.4375	3	2.36585	2.36111	3.48148	2.75758	3.18497	0.316515	0.942857	0.909091	0.905556	0.916168	0.918418	0.00730912	1.2	0.858025	0.809524	0.654545	0.789474	0.862314
													16	4.18919	4.11429	5.23333	3.27273	3.21739	2.72093	2.36842	3.46341	3.51613	3.02564	3.51215	0.246999	2.71875	2.42857	2.96552	5.5	4.375	2.79412	2.30952	2.2973	3.51852	2.61765	3.15249	0.312136	0.920455	0.891566	0.878453	0.916667	0.901785	0.0087279	1.20168	0.851852	0.797619	0.656627	0.772727	0.856101
													16.5	4.21622	4	5.68966	3.22222	3.30435	2.70455	2.32759	3.5122	3.51613	3.05128	3.55442	0.280222	2.51515	2	2.83333	5.33333	4.375	2.85714	2.32558	2.23077	3.32143	2.67647	3.04682	0.313862	0.926136	0.879518	0.861878	0.886905	0.888609	0.0117483	1.18487	0.840491	0.786982	0.644578	0.762821	0.843949
													17	4.21622	4.14286	5.62069	3.22222	3.23913	2.70455	2.34483	3.45238	3.45161	3	3.53945	0.278837	2.60606	2.17241	2.9	5.33333	4.11765	2.85714	2.25	2.04878	3.28571	2.62857	3.01997	0.304089	0.909605	0.88024	0.857143	0.905325	0.888078	0.0105454	1.17647	0.840491	0.781065	0.634731	0.757962	0.838144
													17.5	4.24324	3.91892	5.33333	3.24444	3.30435	2.64444	2.30508	3.47619	3.48387	3.025	3.49789	0.256492	2.60606	2.23333	2.74194	5.09091	4.5625	2.67568	2.17778	2.125	3.24138	2.6	3.00546	0.306393	0.909605	0.875	0.857143	0.863905	0.876413	0.0100978	1.16807	0.834356	0.776471	0.628743	0.757962	0.83312
													18	4.02564	4.02778	5.36667	3.24444	3.28261	2.66667	2.30508	3.5	3.54839	3	3.49673	0.255467	2.58824	2.03333	2.8	5	4.5625	2.72222	2.15556	2.125	3.32143	2.57143	2.98797	0.307031	0.91573	0.875	0.851648	0.87574	0.87953	0.0115183	1.17797	0.829268	0.776471	0.616766	0.746835	0.829461
													18.5	4.10526	4.05556	5.65517	3.15217	3.08333	2.66667	2.30508	3.5	3.74194	2.92683	3.5192	0.284956	2.52941	2.16129	3	5.04545	4.4375	2.75	2.13333	2.09756	3.35714	2.57143	3.00831	0.301889	0.898876	0.880952	0.851648	0.870588	0.875516	0.00854843	1.17797	0.829268	0.770588	0.630952	0.742138	0.830183
													19.25	4.59633	4.35156	5.20747	3.37132	3.88211	2.88938	3.38062	4.17672	4.29885	3.64103	3.97954	0.20515	3.19672	0.821429	3.69748	5.60759	2.84071	4.02083	3.28	3.00457	2.76316	3.45161	3.26841	0.357161	1.77929	1.76842	1.64258	1.22574	1.60401	0.112453	1.2965	1.54531	1.57522	1.43328	1.33935	1.43793
													19.5	4.85294	4.74908	5.07308	3.91065	3.72857	3.159	3.55556	4.36134	3.83854	4.025	4.12538	0.185113	3.22481	1.05882	3.47244	5.06593	3.82178	3.93056	3.28188	3.54146	2.72393	3.98529	3.41069	0.309584	1.95887	1.78497	1.6584	1.4329	1.70879	0.0958508	1.23289	1.61307	1.63581	1.48558	1.52	1.49747
													19.75	5.27155	4.98252	5.41445	3.79321	3.96939	3.09524	3.5619	4.17054	3.74747	3.96117	4.19674	0.231178	3.37324	1.54011	3.84375	5.28421	3.344	4.71429	2.81879	2.98174	3.90066	3.69925	3.55	0.309282	1.98711	1.97409	1.64407	1.29707	1.72559	0.141515	1.19171	1.67517	1.69018	1.50081	1.60833	1.53324
													20.5	4.54286	4.23529	5.63333	3.54762	3.55814	2.85	2.5098	3.7027	3.66667	3.39394	3.76404	0.264025	3	2.375	3.14815	6	4.75	3.33333	2.77778	2.63636	3.73077	2.96774	3.47191	0.332804	1.08187	1.0303	1.0226	0.975155	1.02748	0.018921	1.22222	0.932099	0.869822	0.765432	0.881119	0.934139
													21	4.33333	4.20588	5.46667	3.34091	3.40909	2.78049	2.42593	3.51282	3.6	3.25714	3.63323	0.258013	2.76667	2.18519	2.92857	5.55	4.5	2.84375	2.45	2.4	3.55556	2.81818	3.19979	0.31789	0.988506	0.988095	0.961111	0.957576	0.973822	0.00726655	1.21311	0.883436	0.829412	0.674699	0.797386	0.879609
													21.5	4.38889	4.08571	5.33333	3.31818	3.33333	2.7381	2.43636	3.5641	3.66667	3.13514	3.59998	0.251635	2.74194	2.17857	2.73333	5.5	4.4375	3	2.30952	2.27778	3.28571	2.61765	3.1082	0.319968	0.954286	0.934911	0.916667	0.939759	0.936406	0.00672125	1.22689	0.871951	0.805882	0.650602	0.762821	0.863629
													22	4.21622	4	5.3	3.22222	3.28889	2.76744	2.41071	3.55	3.7	3.16216	3.56176	0.244261	2.6875	2.03448	2.70968	5.28571	4.5625	2.74286	2.27907	2.23684	3.42857	2.62857	3.05958	0.319914	0.943182	0.923077	0.883333	0.934132	0.920931	0.0114224	1.20168	0.859756	0.794118	0.640719	0.757962	0.850847
													22.5	4.18919	3.97222	5.51724	3.2	3.17391	2.69767	2.36842	3.46341	3.8	3.10526	3.54873	0.266668	2.63636	1.8	2.70968	5.38095	4.3125	2.63889	2.27273	2.18421	3.24138	2.6	2.97767	0.325365	0.9375	0.905882	0.872222	0.928144	0.910937	0.0125649	1.18333	0.848485	0.783626	0.630952	0.754717	0.840223
													23	4.24324	4	5.36667	3.24444	3.19565	2.68182	2.34483	3.6	3.53125	3.05128	3.52592	0.257958	2.55882	2.1	2.86667	5.09091	4.375	2.88889	2.17778	2.25641	3.24138	2.62857	3.01844	0.295281	0.920904	0.9	0.861111	0.892857	0.893718	0.0107311	1.17647	0.836364	0.777778	0.630952	0.748428	0.833998
													23.5	4.21622	4	5.33333	3.15217	3.30435	2.70455	2.34483	3.45238	3.83333	3.07692	3.54181	0.255449	2.52941	2	2.77419	5.13636	4.375	2.62162	2.2	2.2	3.31034	2.52778	2.96747	0.307555	0.920904	0.900585	0.856354	0.880952	0.889699	0.0119391	1.17797	0.836364	0.77193	0.625	0.742138	0.83068
													24	4.21622	3.89189	5.19355	3.17391	3.28261	2.70455	2.36207	3.45238	3.70968	2.975	3.49619	0.243672	2.48571	1.9375	2.77419	5.09091	4.4375	2.7027	2.22222	2.04878	3.34483	2.52778	2.95721	0.31312	0.926554	0.894737	0.850829	0.910714	0.895708	0.0141239	1.17647	0.830303	0.77193	0.625	0.74375	0.829491
													24.5	4.21622	3.91892	5.22581	3.15217	3.17021	2.64444	2.32203	3.45238	3.70968	3	3.48119	0.251175	2.51429	1.67742	2.65625	5.04545	4.5	2.67568	2.13333	2.125	3.27586	2.55556	2.91588	0.3219	0.926554	0.900585	0.845304	0.934911	0.901838	0.0175043	1.17797	0.830303	0.767442	0.630952	0.7375	0.828833
													25.25	4.99492	4.40613	4.7085	3.35612	3.47131	2.93333	3.31525	3.88546	4.19298	3.75936	3.90234	0.199259	3.63478	0	3.59664	4.50549	3.48739	3.8662	2.5	2.79646	3.38514	3.68	3.14521	0.370197	1.78442	1.72864	1.61027	1.21577	1.58477	0.111066	1.15403	1.58101	1.62424	1.44099	1.51201	1.46246
													25.5	5.30876	4.77656	5.39615	3.66225	3.44043	3.02439	3.55238	4.1992	3.4153	3.86275	4.06382	0.249082	3.58537	1.01235	3.64167	5.27368	3.69231	4.76429	2.99333	3.43842	3.58278	3.90152	3.58857	0.336857	1.86173	1.75728	1.62384	1.22059	1.61586	0.121644	1.15906	1.65136	1.68308	1.49918	1.62851	1.52424
													25.75	5.20601	4.84228	5.47368	3.78963	3.89691	3.26877	3.57407	4.13846	3.69231	3.99524	4.18774	0.220636	3.40741	0.0546448	3.8913	5.02913	3.9115	3.64865	2.91892	2.41667	3.1958	3.64748	3.21215	0.391903	1.84173	1.82178	1.77716	1.33676	1.69436	0.10389	1.14828	1.63793	1.73988	1.47603	1.71429	1.54328
													26.5	4.61765	4.26471	5.5	3.54762	3.5814	2.89744	2.52941	3.7027	3.89655	3.39394	3.79314	0.254916	2.89655	2	3.18519	6.10526	4.5625	3.3	2.64865	2.71875	3.76923	2.96875	3.41549	0.350542	1.10588	1.04192	1.03977	0.95625	1.03596	0.0265669	1.22835	0.932515	0.87574	0.771605	0.881944	0.93803
													27	4.48571	4.08571	5.43333	3.36364	3.35556	2.78049	2.4717	3.53846	3.65517	3.25714	3.64269	0.25589	2.8	1.77778	2.86207	5.2381	4.5	2.96875	2.45	2.37143	3.55556	2.73529	3.1259	0.311941	1.01734	0.994118	0.977528	0.95122	0.985052	0.0120572	1.2459	0.884848	0.823529	0.674699	0.792208	0.884237
													27.5	4.27778	4.11429	5.56667	3.2	3.26087	2.78571	2.41818	3.475	3.6	3.25	3.59485	0.265787	2.6875	1.82143	2.7	5.33333	4.17647	2.87879	2.35714	2.4	3.32143	2.6	3.02761	0.30739	0.965517	0.964706	0.910615	0.927273	0.942028	0.0119126	1.22314	0.878788	0.805882	0.634731	0.770701	0.862648
													28	4.25	3.97222	5.33333	3.22222	3.17391	2.74419	2.39286	3.525	3.65517	3.16216	3.54311	0.249947	2.60606	2.06897	2.74194	5.18182	4.375	2.82857	2.23256	2.37838	3.31034	2.62857	3.03522	0.299436	0.948571	0.935673	0.871508	0.933735	0.922372	0.0149573	1.20833	0.866667	0.783626	0.640719	0.759494	0.851768
													28.5	4.18919	3.94444	5.25806	3.2	3.30435	2.72093	2.41071	3.575	3.83333	3.15789	3.55939	0.242561	2.58824	1.93333	2.77419	5.13636	4.5	2.74286	2.27273	2.15385	3.27586	2.52778	2.99052	0.312755	0.9375	0.918129	0.865922	0.909639	0.907797	0.0131004	1.19492	0.843373	0.777778	0.630952	0.7375	0.836904
													29	4.18919	3.89189	5.19355	3.13043	3.23404	2.74419	2.35088	3.4878	3.76667	3.10526	3.50939	0.241286	2.55882	1.93333	2.90323	5.13636	4.4375	2.69444	2.22222	2.20513	3.2	2.58333	2.98744	0.308454	0.937853	0.918605	0.85	0.91018	0.904159	0.0164191	1.20513	0.843373	0.767442	0.625	0.73125	0.834439
													29.5	4.16216	3.86486	5.19355	3.24444	3.23404	2.76744	2.38596	3.53659	3.86667	3.13158	3.53873	0.236854	2.51429	1.67742	2.80645	5.18182	4.29412	2.72973	2.22222	2.07317	3.16667	2.55556	2.92214	0.318738	0.931818	0.923977	0.844444	0.928144	0.907096	0.018139	1.19658	0.837349	0.767442	0.619048	0.73125	0.830334
													30	4.13514	3.89189	5.19355	3.17391	3.23404	2.72727	2.34483	3.53659	3.76667	3.05128	3.50552	0.240981	2.54286	1.83871	2.71875	5.22727	4.11765	2.77778	2.24444	2.17073	3.1	2.48649	2.92247	0.306073	0.914773	0.912791	0.844444	0.946108	0.904529	0.0185609	1.18644	0.831325	0.761628	0.625	0.732919	0.827463
												Figure 4h	ETR(I)	Pine-Field, April												Spruce-Field, April												Pine chamber control						Spruce chamber control
													Time(min)	Sample 1	Sample 2	Sample 3	Sample 4	Sample 5	Sample 6	Sample 7	Sample 8	Sample 9	Sample 10	Ave.	S.E.	Sample 1	Sample 2	Sample 3	Sample 4	Sample 5	Sample 6	Sample 7	Sample 8	Sample 9	Sample 10	Ave.	S.E.	Sample 1	Sample 2	Sample 3	Sample 4	Ave.	S.E.	Sample 1	Sample 2	Sample 3	Sample 4	Sample 5	Ave.
													1	0	0	0	0	0	0	0	0	0	0	0	0	0	0	0	0	0	0	0	0	0	0	0	0	0	0	0	0	0	0	0	0	0	0	0	0
													2	0	0	0	0	0	0	0	0	0	0	0	0	0	0	0	0	0	0	0	0	0	0	0	0	0	0	0	0	0	0	0	0	0	0	0	0
													2.5	14.7	13.4	15.2	14.2	13.6	11.7	12	14	10.9	12.3	13.2	0.422847	8.7	7.6	9.4	9.4	8.4	8.6	8.8	9.3	9.2	9.4	8.88	0.175385	12.7	11.8	11.7	12.8	12.25	0.251247	11.4	10.8	11.1	10.8	10.6	10.94
													3	15	13.9	15.3	14.3	14.4	12.1	12.6	14.7	11.3	13	13.66	0.401796	8.3	7.6	8.4	9.4	7.8	8.7	8.6	9.1	9.4	9.3	8.66	0.19401	12.9	12.1	12.1	13.1	12.55	0.227761	11.8	11.1	11.6	10.4	10.6	11.1
													3.5	15.6	13.9	15.5	14.7	14.6	12.6	13.2	15.1	12.1	13.6	14.09	0.362891	8.5	7.9	8.6	9.7	7.7	8.9	8.9	9	9.6	9.3	8.81	0.197712	13	12.3	12.1	13.5	12.725	0.279229	11.9	11.2	11.7	10	10.9	11.14
													4	15.4	14.2	15.9	14.9	14.6	13.1	13.3	15.5	12.5	13.6	14.3	0.344093	8.7	8.1	8.8	10	7.6	9.3	9.1	9	9.6	9.4	8.96	0.212226	12.6	12.2	12.2	13.1	12.525	0.184983	11.9	11.2	11.6	10	10.7	11.08
													4.5	15.4	14.2	16.1	14.9	15	13	13.5	15.6	12.4	13.7	14.38	0.363813	8.8	8.1	9.1	10.3	7.7	9.4	9.3	8.9	10	9.6	9.12	0.239082	12.4	12.2	11.7	13.1	12.35	0.251247	11.9	11.3	11.6	9.8	10.6	11.04
													5	15.5	14.1	15.9	14.8	14.7	13	13.7	15.5	12.9	13.6	14.37	0.321574	8.8	8	9.1	10.4	7.9	9.2	9.7	9	9.8	9.6	9.15	0.235053	12	12	11.6	13.3	12.225	0.320887	11.9	11.3	11.5	9.6	10.6	10.98
													5.5	15.5	14.1	15.7	14.8	14.8	12.9	13.7	15.6	12	13.4	14.25	0.3745	9	8.2	9	10.7	7.5	9.9	9.7	9.2	9.8	9.7	9.27	0.274244	11.9	11.8	11.2	13.3	12.05	0.38487	11.9	11.4	11.6	9.8	10.5	11.04
													6	15.8	14.1	16	14.6	15.1	12.9	13.8	15.4	12.1	13.1	14.29	0.395082	8.9	8.6	8.9	10.7	7.5	9.9	9.8	9.1	9.8	9.6	9.28	0.2645	11.7	11.8	11.4	13.3	12.05	0.368273	12	11.4	11.4	9.7	10.4	10.98
													6.5	15.4	14.1	16.1	14.8	15	12.7	13.9	15.2	12.3	13	14.25	0.379803	9	7.5	9	10.8	7.7	10.3	9.9	9	9.6	9.6	9.24	0.313433	11.9	11.7	11.4	13.7	12.175	0.449131	12.1	11.4	11.5	9.7	10.4	11.02
													7.25	88.2	95.8	110.8	77.6	84.7	55.2	80.3	79.1	72.6	61.1	80.54	4.81494	32	25.8	39.5	35.4	36.4	57.7	34.6	56.3	38.9	37.4	39.4	3.02079	59.7	64	68.8	47.4	59.975	3.97089	75.8	79.5	88.1	78.3	63	76.94
													7.5	99.4	108.9	126.2	91.9	94.9	64.3	93.5	92.3	68.5	71.5	91.14	5.70365	39.5	51.2	46.1	40	33.1	51.1	40.3	63.8	49.4	35.4	44.99	2.7582	63.1	63.3	69.9	55.9	63.05	2.47626	78.2	81	89.9	77.3	59.7	77.22
													7.75	113.6	123.5	123.8	99.7	110.9	71.1	100.3	97.9	70.9	77.2	98.89	6.01381	37.5	32.5	34.6	38.3	36.3	54.4	44.8	61.9	46.9	45.7	43.29	2.81089	64.8	71.3	77.2	48	65.325	5.46093	78.1	82.6	93.1	84.1	65.6	80.7
													8.5	15.9	14.2	16.8	14.8	15.4	11.8	13	14	11.1	11.9	13.89	0.571218	8.9	6.5	9	11.5	7.9	10.2	10.2	9.1	10	9.9	9.32	0.417085	16.1	14.4	15.3	15.4	15.3	0.302076	13.9	13.4	13.3	11.1	11.5	12.64
													9	15.5	14.2	15.9	14.6	14.7	11.7	13.4	14.3	10.7	11.8	13.68	0.521498	8.8	6.4	8.6	11.1	7.5	9.5	9.6	8.6	9.7	9.3	8.91	0.385863	15.3	13.8	14.8	15.5	14.85	0.328824	13.7	13	12.9	10.5	11.2	12.26
													9.5	15.5	14.3	16.3	14.7	15	11.9	13.6	14.5	11.1	12	13.89	0.512143	8.8	6.7	8.4	11	7.4	10	9.7	9	9.2	9.2	8.94	0.371268	14.9	13.4	14.4	14.7	14.35	0.288314	13.5	13	12.8	10.3	11.4	12.2
													10	15.8	14.3	16	14.7	15.1	12	13.7	14.5	11.2	11.9	13.92	0.505529	8.5	7.2	8.4	11	7.2	9.5	10	8.8	9.4	9.1	8.91	0.353115	15	13.5	14.4	14.7	14.4	0.280624	13.4	13	12.8	10.5	11.1	12.16
													10.5	15.5	14.4	16.1	14.7	14.9	12	13.7	14.7	11.4	12.2	13.96	0.476277	8.6	5.7	8.5	11	7.3	9.4	9.9	8.6	9.4	9.1	8.75	0.434339	15.2	13.3	14.6	14.4	14.375	0.343466	13.5	13	12.8	10.3	11.3	12.18
													11	15.5	14.4	15.7	14.6	15	12.2	13.7	14.7	11.4	12.1	13.93	0.456081	8.6	6.2	8.4	11.1	7.3	9.7	9.8	9.1	9.5	9.2	8.89	0.411934	15.2	13.4	14.6	14.3	14.375	0.32476	13.4	13	12.7	10.5	11.2	12.16
													11.5	15.4	14.5	15.8	14.7	15	12.2	13.7	14.8	11.5	12.1	13.97	0.455642	8.9	6.3	8.6	11.1	7	9.8	9.8	8.5	9.5	9.2	8.87	0.418581	15.3	13.4	14.7	14.6	14.5	0.344601	13.4	13.1	12.7	10.2	11.3	12.14
													12	15.5	14.5	16.4	14.6	15	12.2	13.7	15	11.4	12.2	14.05	0.489132	8.6	6.1	8.6	11.1	7	9.8	9.9	8.7	9.6	9.2	8.86	0.434557	15.4	13.4	14.9	14.8	14.625	0.371441	13.4	13	12.8	10.2	11.4	12.16
													12.5	15.3	14.4	15.9	14.6	14.9	12.2	13.8	14.8	11.5	12.3	13.97	0.443633	8.8	6.5	8.7	11	7.1	9.7	9.8	8.1	9.4	9.2	8.83	0.398008	15.4	13.5	15	14.4	14.575	0.357727	13.5	13.1	12.8	10.2	11.3	12.18
													13.25	96.5	104	104.2	88.3	76.8	62.6	92	84.4	73.3	59.5	84.16	4.76574	36.6	28.7	39.7	40.7	33	63.8	43.3	55.1	46.7	42.2	42.98	3.09046	65.5	60	76.1	54.6	64.05	3.97657	90.1	93.5	103.4	89.6	69.8	89.28
													13.5	113.5	122.5	122.9	106.1	95.2	72.2	104.2	104.9	79.8	76.9	99.82	5.50361	43.8	38.7	51.3	46	42.3	50.3	43.6	61.6	37.6	48.7	46.39	2.10677	71.7	75	81.9	59.2	71.95	4.11499	90.2	95.3	103.6	88.2	71.5	89.76
													13.75	116	139.9	132.2	119.2	106.3	75	109.1	104.8	78.2	80.6	106.13	6.7081	44.9	39.5	42.8	43.6	39.4	53.5	47.1	65.4	45.9	49.4	47.15	2.31341	73.7	71	86.6	59.5	72.7	4.81755	92.4	94	105.8	92.9	76.1	92.24
													14.5	15.8	14.3	16.1	14.9	14.9	11.5	12.9	13.7	11	11.4	13.65	0.560758	8.7	5.9	8.4	11.2	7.4	9.6	10	8.6	9.7	9.5	8.9	0.442945	17.8	16	17.4	15.5	16.675	0.47615	15.1	14.6	14.4	11.9	12.3	13.66
													15	15.6	14.5	16.2	14.7	14.9	11.5	13.2	14	10.6	11.5	13.67	0.570622	8.3	6.3	8.7	11.1	7.2	9.7	9.8	8.3	9.5	9.1	8.8	0.412311	16.9	15.5	16.9	15.3	16.15	0.376663	14.6	14	13.9	11.3	11.8	13.12
													15.5	15.6	14.3	16.1	14.6	15.1	11.5	13.4	13.9	11.1	11.6	13.72	0.535126	8.4	6	8.3	11.1	7.1	9.9	9.7	8.5	9.4	9.1	8.75	0.435488	16.5	15	16.3	15.3	15.775	0.318934	14.4	13.9	13.6	10.8	12	12.94
													16	15.5	14.4	15.7	14.4	14.8	11.7	13.5	14.2	10.9	11.8	13.69	0.501687	8.7	6.8	8.6	11	7	9.5	9.7	8.5	9.5	8.9	8.82	0.374379	16.2	14.8	15.9	15.4	15.575	0.26546	14.3	13.8	13.4	10.9	11.9	12.86
													16.5	15.6	14.4	16.5	14.5	15.2	11.9	13.5	14.4	10.9	11.9	13.88	0.541812	8.3	5.8	8.5	11.2	7	10	10	8.7	9.3	9.1	8.79	0.464424	16.3	14.6	15.6	14.9	15.35	0.328824	14.1	13.7	13.3	10.7	11.9	12.74
													17	15.6	14.5	16.3	14.5	14.9	11.9	13.6	14.5	10.7	12	13.85	0.53521	8.6	6.3	8.7	11.2	7	10	9.9	8.4	9.2	9.2	8.85	0.42901	16.1	14.7	15.6	15.3	15.425	0.253414	14	13.7	13.2	10.6	11.9	12.68
													17.5	15.7	14.5	16	14.6	15.2	11.9	13.6	14.6	10.8	12.1	13.9	0.525547	8.6	6.7	8.5	11.2	7.3	9.9	9.8	8.5	9.4	9.1	8.9	0.389872	16.1	14.7	15.6	14.6	15.25	0.313249	13.9	13.6	13.2	10.5	11.9	12.62
													18	15.7	14.5	16.1	14.6	15.1	12	13.6	14.7	11	12	13.93	0.516924	8.8	6.1	8.4	11	7.3	9.8	9.7	8.5	9.3	9	8.79	0.409011	16.3	14.7	15.5	14.8	15.325	0.320887	13.9	13.6	13.2	10.3	11.8	12.56
													18.5	15.6	14.6	16.4	14.5	14.8	12	13.6	14.7	11.6	12	13.98	0.489653	8.6	6.7	9	11.1	7.1	9.9	9.6	8.6	9.4	9	8.9	0.385487	16	14.8	15.5	14.8	15.275	0.253414	13.9	13.6	13.1	10.6	11.8	12.6
													19.25	100.2	111.4	125.5	91.7	95.5	65.3	97.7	96.9	74.8	71	93	5.54475	39	13.8	44	44.3	32.1	57.9	49.2	65.8	42	42.8	43.09	4.20879	65.3	67.2	84.1	58.1	68.675	4.76529	96.2	97.2	106.8	95.6	74.2	94
													19.5	115.5	128.7	131.9	113.8	104.4	75.5	108.8	103.8	73.7	80.5	103.66	6.26216	41.6	18	44.1	46.1	38.6	56.6	48.9	72.6	44.4	54.2	46.51	4.19198	76.2	68.9	86.9	66.2	74.55	4.00695	93.7	96.3	107.8	92.7	76	93.3
													19.75	122.3	142.5	142.4	122.9	116.7	78	112.2	107.6	74.2	81.6	110.04	7.47756	47.9	28.8	49.2	50.2	41.8	69.3	42	65.3	58.9	49.2	50.26	3.56584	77.1	76.2	87.3	62	75.65	4.50312	92	98.5	110.2	93.2	77.2	94.22
													20.5	15.9	14.4	16.9	14.9	15.3	11.4	12.8	13.7	11	11.2	13.75	0.625979	8.4	5.7	8.5	11.4	7.6	10	10	8.7	9.7	9.2	8.92	0.466648	18.5	17	18.1	15.7	17.325	0.54357	15.4	15.1	14.7	12.4	12.6	14.04
													21	15.6	14.3	16.4	14.7	15	11.4	13.1	13.7	10.8	11.4	13.64	0.57675	8.3	5.9	8.2	11.1	7.2	9.1	9.8	8.4	9.6	9.3	8.69	0.434615	17.2	16.6	17.3	15.8	16.725	0.298695	14.8	14.4	14.1	11.2	12.2	13.34
													21.5	15.8	14.3	16	14.6	15	11.5	13.4	13.9	11	11.6	13.71	0.540639	8.5	6.1	8.2	11	7.1	9.9	9.7	8.2	9.2	8.9	8.68	0.4228	16.7	15.8	16.5	15.6	16.15	0.230489	14.6	14.3	13.7	10.8	11.9	13.06
													22	15.6	14.4	15.9	14.5	14.8	11.9	13.5	14.2	11.1	11.7	13.76	0.50044	8.6	5.9	8.4	11.1	7.3	9.6	9.8	8.5	9.6	9.2	8.8	0.432204	16.6	15.6	15.9	15.6	15.925	0.204252	14.3	14.1	13.5	10.7	11.9	12.9
													22.5	15.5	14.3	16	14.4	14.6	11.6	13.5	14.2	11.4	11.8	13.73	0.487658	8.7	5.4	8.4	11.3	6.9	9.5	10	8.3	9.4	9.1	8.7	0.491121	16.5	15.4	15.7	15.5	15.775	0.216145	14.2	14	13.4	10.6	12	12.84
													23	15.7	14.4	16.1	14.6	14.7	11.8	13.6	14.4	11.3	11.9	13.85	0.49945	8.7	6.3	8.6	11.2	7	10.4	9.8	8.8	9.4	9.2	8.94	0.437995	16.3	15.3	15.5	15	15.525	0.240767	14	13.8	13.3	10.6	11.9	12.72
													23.5	15.6	14.4	16	14.5	15.2	11.9	13.6	14.5	11.5	12	13.92	0.483901	8.6	6	8.6	11.3	7	9.7	9.9	8.8	9.6	9.1	8.86	0.448598	16.3	15.4	15.5	14.8	15.5	0.266927	13.9	13.8	13.2	10.5	11.8	12.64
													24	15.6	14.4	16.1	14.6	15.1	11.9	13.7	14.5	11.5	11.9	13.93	0.49052	8.7	6.2	8.6	11.2	7.1	10	10	8.4	9.7	9.1	8.9	0.439318	16.4	15.3	15.4	15.3	15.6	0.23184	14	13.7	13.2	10.5	11.9	12.66
													24.5	15.6	14.5	16.2	14.5	14.9	11.9	13.7	14.5	11.5	12	13.93	0.486426	8.8	5.2	8.5	11.1	7.2	9.9	9.6	8.5	9.5	9.2	8.75	0.484407	16.4	15.4	15.3	15.8	15.725	0.216145	13.9	13.7	13.2	10.6	11.8	12.64
													25.25	98.4	115	116.3	93.3	84.7	66	97.8	88.2	71.7	70.3	90.17	5.2811	41.8	0	42.8	41	41.5	54.9	38.5	63.2	50.1	46	41.98	4.97558	68.7	68.8	84.7	58.6	70.2	4.67052	94.4	96.6	107.2	92.8	81.8	94.56
													25.5	115.2	130.4	140.3	110.6	95.3	74.4	111.9	105.4	62.5	78.8	102.48	7.43912	44.1	16.4	43.7	50.1	38.4	66.7	44.9	69.8	54.1	51.5	47.97	4.48645	75.4	72.4	87.2	58.1	73.275	5.1809	94	97.1	109.4	91.6	81.1	94.64
													25.75	121.3	144.3	156	124.3	113.4	82.7	115.8	107.6	72	83.9	112.13	8.06273	46	1	53.7	51.8	44.2	54	43.2	55.1	45.7	50.7	44.54	4.77146	76.8	73.6	96.5	65.1	78	5.7525	93.7	95	111.7	89.3	81.6	94.26
													26.5	15.7	14.5	16.5	14.9	15.4	11.3	12.9	13.7	11.3	11.2	13.74	0.59333	8.4	5	8.6	11.6	7.3	9.9	9.8	8.7	9.8	9.5	8.86	0.532954	18.8	17.4	18.3	15.3	17.45	0.669421	15.6	15.2	14.8	12.5	12.7	14.16
													27	15.7	14.3	16.3	14.8	15.1	11.4	13.1	13.8	10.6	11.4	13.65	0.590127	8.4	4.8	8.3	11	7.2	9.5	9.8	8.3	9.6	9.3	8.62	0.511038	17.6	16.9	17.4	15.6	16.875	0.389511	15.2	14.6	14	11.2	12.2	13.44
													27.5	15.4	14.4	16.7	14.4	15	11.7	13.3	13.9	10.8	11.7	13.73	0.55822	8.6	5.1	8.1	11.2	7.1	9.5	9.9	8.4	9.3	9.1	8.63	0.497805	16.8	16.4	16.3	15.3	16.2	0.276134	14.8	14.5	13.7	10.6	12.1	13.14
													28	15.3	14.3	16	14.5	14.6	11.8	13.4	14.1	10.6	11.7	13.63	0.520394	8.6	6	8.5	11.4	7	9.9	9.6	8.8	9.6	9.2	8.86	0.453696	16.6	16	15.6	15.5	15.925	0.216145	14.5	14.3	13.4	10.7	12	12.98
													28.5	15.5	14.2	16.3	14.4	15.2	11.7	13.5	14.3	11.5	12	13.86	0.498638	8.8	5.8	8.6	11.3	7.2	9.6	10	8.4	9.5	9.1	8.83	0.454544	16.5	15.7	15.5	15.1	15.7	0.254951	14.1	14	13.3	10.6	11.8	12.76
													29	15.5	14.4	16.1	14.4	15.2	11.8	13.4	14.3	11.3	11.8	13.82	0.505134	8.7	5.8	9	11.3	7.1	9.7	10	8.6	9.6	9.3	8.91	0.460966	16.6	15.8	15.3	15.2	15.725	0.276981	14.1	14	13.2	10.5	11.7	12.7
													29.5	15.4	14.3	16.1	14.6	15.2	11.9	13.6	14.5	11.6	11.9	13.91	0.481342	8.8	5.2	8.7	11.4	7.3	10.1	10	8.5	9.5	9.2	8.87	0.507947	16.4	15.8	15.2	15.5	15.725	0.221853	14	13.9	13.2	10.4	11.7	12.64
													30	15.3	14.4	16.1	14.6	15.2	12	13.6	14.5	11.3	11.9	13.89	0.490398	8.9	5.7	8.7	11.5	7	10	10.1	8.9	9.3	9.2	8.93	0.485191	16.1	15.7	15.2	15.8	15.7	0.162019	14	13.8	13.1	10.5	11.8	12.64
[truncated: 1 more columns]

## Sheet: Figure 5
																Figure 5c
																	Y(I)	Pine-Spring												Spruce-Spring												Pine-Summer							Spruce-Summer
		Figure 5a															Time(min)	Sample 1	Sample 2	Sample 3	Sample 4	Sample 5	Sample 6	Sample 7	Sample 8	Sample 9	Sample 10	Ave.	S.E.	Sample 1	Sample 2	Sample 3	Sample 4	Sample 5	Sample 6	Sample 7	Sample 8	Sample 9	Sample 10	Ave.	S.E.	Sample 1	Sample 2	Sample 3	Sample 4	Sample 5	Ave.	S.E.	Sample 1
																	1	0.683	0.588	0.725	0.661	0.686	0.685	0.605	0.682	0.735	0.684	0.6734	0.0138399	0.782	0.903	0.801	0.827	0.758	0.826	0.763	0.77	0.801	0.777	0.8008	0.0129983	0.588	0.614	0.58	0.635	0.632	0.6098	0.0100176	0.694
																	2	0.683	0.582	0.724	0.653	0.675	0.699	0.615	0.677	0.714	0.706	0.6728	0.013495	0.781	0.899	0.798	0.808	0.789	0.837	0.747	0.742	0.786	0.778	0.7965	0.0135833	0.59	0.618	0.585	0.62	0.615	0.6056	0.00668491	0.675
																	2.5	0.603	0.551	0.625	0.584	0.558	0.48	0.491	0.573	0.446	0.507	0.5418	0.0174807	0.356	0.311	0.386	0.386	0.343	0.355	0.359	0.381	0.376	0.385	0.3638	0.00725369	0.482	0.484	0.45	0.5	0.481	0.4794	0.00726416	0.579
																	3	0.617	0.57	0.627	0.588	0.591	0.497	0.515	0.602	0.465	0.532	0.5604	0.0164768	0.341	0.314	0.346	0.387	0.318	0.358	0.352	0.375	0.385	0.383	0.3559	0.00802801	0.5	0.504	0.464	0.507	0.505	0.496	0.00722772	0.574
																	3.5	0.639	0.571	0.634	0.605	0.597	0.518	0.541	0.621	0.495	0.557	0.5778	0.0148807	0.347	0.323	0.353	0.397	0.318	0.366	0.365	0.369	0.396	0.382	0.3616	0.00813413	0.53	0.536	0.485	0.511	0.524	0.5172	0.00809642	0.576
																	4	0.631	0.582	0.654	0.613	0.598	0.536	0.547	0.638	0.515	0.559	0.5873	0.0141478	0.357	0.332	0.362	0.41	0.312	0.381	0.375	0.368	0.393	0.387	0.3677	0.00869258	0.54	0.551	0.508	0.515	0.531	0.529	0.00705975	0.577
																	4.5	0.633	0.581	0.661	0.611	0.616	0.534	0.555	0.641	0.509	0.561	0.5902	0.0149839	0.362	0.331	0.374	0.422	0.316	0.386	0.381	0.364	0.409	0.396	0.3741	0.00983001	0.547	0.56	0.522	0.519	0.54	0.5376	0.00688535	0.573
																	5	0.637	0.58	0.652	0.607	0.603	0.535	0.562	0.636	0.531	0.558	0.5901	0.0130541	0.362	0.327	0.374	0.428	0.323	0.379	0.398	0.371	0.404	0.392	0.3758	0.00983443	0.553	0.568	0.536	0.53	0.548	0.547	0.00595987	0.578
																	5.5	0.634	0.578	0.645	0.608	0.608	0.528	0.564	0.639	0.493	0.551	0.5848	0.0152753	0.369	0.335	0.368	0.439	0.308	0.405	0.396	0.376	0.404	0.398	0.3798	0.0112923	0.556	0.575	0.54	0.533	0.558	0.5524	0.00658847	0.586
																	6	0.647	0.581	0.656	0.601	0.619	0.528	0.565	0.631	0.495	0.54	0.5863	0.0161821	0.364	0.353	0.365	0.439	0.307	0.405	0.401	0.375	0.404	0.396	0.3809	0.0109247	0.561	0.578	0.546	0.539	0.559	0.5566	0.00601731	0.589
																	6.5	0.631	0.581	0.66	0.606	0.614	0.52	0.569	0.623	0.504	0.532	0.584	0.0155962	0.37	0.306	0.37	0.443	0.317	0.421	0.405	0.37	0.396	0.395	0.3793	0.0128437	0.561	0.578	0.548	0.537	0.562	0.5572	0.0062058	0.595
																	7.25	0.131	0.143	0.165	0.116	0.126	0.082	0.12	0.118	0.108	0.091	0.12	0.00718331	0.048	0.038	0.059	0.053	0.054	0.086	0.051	0.084	0.058	0.056	0.0587	0.0045278	0.181	0.159	0.194	0.138	0.136	0.1616	0.0102863	0.073
																	7.5	0.148	0.162	0.188	0.137	0.141	0.096	0.139	0.137	0.102	0.106	0.1356	0.00849376	0.059	0.076	0.069	0.06	0.049	0.076	0.06	0.095	0.074	0.053	0.0671	0.00409988	0.196	0.173	0.206	0.147	0.151	0.1746	0.010517	0.068
																	7.75	0.169	0.184	0.184	0.148	0.165	0.106	0.149	0.146	0.106	0.115	0.1472	0.00890932	0.056	0.048	0.051	0.057	0.054	0.081	0.067	0.092	0.07	0.068	0.0644	0.00420761	0.21	0.183	0.22	0.161	0.167	0.1882	0.0103977	0.075
																	8.5	0.651	0.582	0.691	0.608	0.63	0.486	0.533	0.576	0.455	0.487	0.5699	0.0234446	0.366	0.267	0.371	0.471	0.326	0.42	0.419	0.372	0.409	0.405	0.3826	0.0169783	0.612	0.624	0.566	0.629	0.626	0.6114	0.0104751	0.669
																	9	0.638	0.583	0.654	0.601	0.603	0.482	0.548	0.586	0.441	0.486	0.5622	0.0213241	0.363	0.263	0.352	0.457	0.308	0.39	0.396	0.355	0.398	0.38	0.3662	0.0158983	0.6	0.609	0.562	0.614	0.611	0.5992	0.00857625	0.665
																	9.5	0.637	0.586	0.668	0.601	0.616	0.487	0.558	0.595	0.456	0.491	0.5695	0.021052	0.359	0.277	0.345	0.452	0.302	0.409	0.4	0.369	0.379	0.377	0.3669	0.0152312	0.594	0.611	0.559	0.613	0.603	0.596	0.0088	0.652
																	10	0.647	0.587	0.656	0.604	0.621	0.493	0.56	0.595	0.46	0.49	0.5713	0.0206175	0.349	0.297	0.345	0.453	0.295	0.392	0.411	0.36	0.388	0.374	0.3664	0.0146234	0.59	0.603	0.556	0.604	0.588	0.5882	0.00776865	0.64
																	10.5	0.635	0.59	0.661	0.602	0.61	0.491	0.561	0.605	0.468	0.501	0.5724	0.0195408	0.353	0.232	0.349	0.451	0.3	0.385	0.406	0.353	0.387	0.375	0.3591	0.0179362	0.58	0.599	0.555	0.605	0.593	0.5864	0.00793776	0.636
																	11	0.638	0.591	0.643	0.599	0.616	0.499	0.564	0.603	0.467	0.496	0.5716	0.0188617	0.352	0.255	0.347	0.454	0.301	0.4	0.401	0.373	0.389	0.376	0.3648	0.0167008	0.577	0.596	0.551	0.604	0.583	0.5822	0.00816529	0.628
																	11.5	0.633	0.597	0.647	0.604	0.614	0.501	0.564	0.606	0.472	0.497	0.5735	0.0186071	0.365	0.257	0.355	0.456	0.286	0.402	0.401	0.348	0.389	0.377	0.3636	0.0173033	0.571	0.592	0.547	0.596	0.584	0.578	0.00791454	0.634
																	12	0.637	0.595	0.674	0.601	0.615	0.5	0.562	0.614	0.469	0.499	0.5766	0.020155	0.355	0.25	0.355	0.457	0.288	0.402	0.405	0.355	0.393	0.378	0.3638	0.0178397	0.569	0.587	0.546	0.598	0.58	0.576	0.00792465	0.633
																	12.5	0.629	0.591	0.654	0.599	0.613	0.502	0.568	0.607	0.471	0.503	0.5737	0.0183897	0.363	0.266	0.358	0.452	0.292	0.398	0.404	0.332	0.386	0.378	0.3629	0.0164368	0.563	0.586	0.544	0.592	0.581	0.5732	0.0078353	0.626
																	13.25	0.144	0.155	0.155	0.131	0.114	0.093	0.137	0.126	0.109	0.089	0.1253	0.00709796	0.055	0.043	0.059	0.061	0.049	0.095	0.064	0.082	0.07	0.063	0.0641	0.00458574	0.211	0.191	0.23	0.162	0.14	0.1868	0.0145256	0.084
																	13.5	0.169	0.182	0.183	0.158	0.142	0.108	0.155	0.156	0.119	0.115	0.1487	0.00812164	0.065	0.058	0.076	0.068	0.063	0.075	0.065	0.092	0.056	0.073	0.0691	0.00314468	0.229	0.204	0.246	0.173	0.154	0.2012	0.0152457	0.085
																	13.75	0.173	0.208	0.197	0.178	0.158	0.112	0.162	0.156	0.116	0.12	0.158	0.009995	0.067	0.059	0.064	0.065	0.059	0.08	0.07	0.097	0.068	0.074	0.0703	0.00340602	0.242	0.216	0.256	0.184	0.166	0.2128	0.0151642	0.085
																	14.5	0.649	0.588	0.659	0.613	0.613	0.471	0.53	0.562	0.453	0.467	0.5605	0.0230314	0.358	0.243	0.344	0.46	0.304	0.394	0.412	0.353	0.398	0.39	0.3656	0.0181726	0.612	0.623	0.566	0.651	0.637	0.6178	0.0129843	0.682
																	15	0.64	0.594	0.667	0.602	0.613	0.471	0.541	0.575	0.434	0.472	0.5609	0.0236002	0.342	0.257	0.356	0.455	0.296	0.4	0.403	0.343	0.388	0.374	0.3614	0.0169612	0.603	0.614	0.56	0.638	0.622	0.6074	0.011763	0.676
																	15.5	0.64	0.586	0.662	0.601	0.62	0.473	0.549	0.571	0.455	0.475	0.5632	0.0220725	0.344	0.246	0.34	0.457	0.292	0.405	0.398	0.348	0.385	0.374	0.3589	0.0179184	0.593	0.612	0.557	0.621	0.622	0.601	0.0108849	0.667
																	16	0.636	0.59	0.646	0.591	0.608	0.48	0.556	0.585	0.447	0.484	0.5623	0.0207051	0.359	0.28	0.355	0.454	0.286	0.39	0.4	0.351	0.391	0.365	0.3631	0.0155592	0.589	0.606	0.553	0.606	0.608	0.5924	0.0093321	0.653
																	16.5	0.639	0.592	0.678	0.595	0.622	0.49	0.554	0.592	0.448	0.487	0.5697	0.0221698	0.342	0.237	0.351	0.459	0.287	0.41	0.411	0.359	0.381	0.376	0.3613	0.0190909	0.582	0.603	0.548	0.606	0.598	0.5874	0.00955657	0.644
																	17	0.639	0.594	0.668	0.594	0.612	0.49	0.558	0.594	0.439	0.491	0.5679	0.0218538	0.351	0.259	0.358	0.458	0.289	0.408	0.407	0.345	0.376	0.378	0.3629	0.017368	0.575	0.598	0.545	0.593	0.595	0.5812	0.00885618	0.646
																	17.5	0.643	0.596	0.656	0.601	0.622	0.491	0.56	0.6	0.443	0.498	0.571	0.0213565	0.352	0.276	0.348	0.459	0.299	0.406	0.402	0.349	0.384	0.374	0.3649	0.0159119	0.572	0.595	0.544	0.596	0.595	0.5804	0.00908889	0.635
																	18	0.643	0.594	0.662	0.599	0.62	0.494	0.558	0.603	0.45	0.494	0.5717	0.0211816	0.361	0.25	0.346	0.452	0.3	0.402	0.396	0.348	0.381	0.369	0.3605	0.0167584	0.572	0.595	0.548	0.591	0.595	0.5802	0.00814567	0.634
																	18.5	0.639	0.599	0.671	0.597	0.608	0.493	0.558	0.602	0.477	0.494	0.5738	0.0198377	0.352	0.277	0.369	0.455	0.291	0.405	0.396	0.351	0.387	0.37	0.3653	0.0157385	0.569	0.592	0.55	0.595	0.589	0.579	0.00765768	0.639
																	19.25	0.149	0.166	0.187	0.137	0.142	0.097	0.145	0.144	0.111	0.106	0.1384	0.00827067	0.058	0.021	0.066	0.066	0.048	0.086	0.073	0.098	0.063	0.064	0.0643	0.00622101	0.212	0.188	0.224	0.165	0.137	0.1852	0.0140894	0.088
																	19.5	0.172	0.192	0.196	0.169	0.155	0.112	0.162	0.155	0.11	0.12	0.1543	0.00931563	0.062	0.027	0.066	0.069	0.057	0.084	0.073	0.108	0.066	0.081	0.0693	0.00622904	0.23	0.207	0.24	0.172	0.15	0.1998	0.0152746	0.087
																	19.75	0.182	0.212	0.212	0.183	0.174	0.116	0.167	0.16	0.11	0.121	0.1637	0.0111741	0.071	0.043	0.073	0.075	0.062	0.103	0.063	0.097	0.088	0.073	0.0748	0.00528923	0.245	0.218	0.256	0.186	0.163	0.2136	0.0156527	0.084
																	20.5	0.654	0.591	0.694	0.61	0.627	0.468	0.526	0.562	0.453	0.46	0.5645	0.0256149	0.343	0.234	0.35	0.467	0.31	0.412	0.409	0.356	0.398	0.379	0.3658	0.0191843	0.619	0.632	0.569	0.662	0.65	0.6264	0.0144294	0.696
																	21	0.639	0.588	0.672	0.604	0.617	0.468	0.538	0.562	0.443	0.467	0.5598	0.0236735	0.339	0.241	0.336	0.455	0.298	0.373	0.404	0.345	0.392	0.384	0.3567	0.0178516	0.606	0.619	0.564	0.64	0.63	0.6118	0.0118267	0.67
																	21.5	0.648	0.588	0.656	0.598	0.616	0.471	0.549	0.57	0.452	0.477	0.5625	0.0221261	0.35	0.25	0.338	0.45	0.291	0.408	0.396	0.336	0.376	0.367	0.3562	0.0172863	0.602	0.616	0.561	0.627	0.619	0.605	0.0104805	0.658
																	22	0.641	0.591	0.652	0.595	0.609	0.487	0.552	0.582	0.457	0.479	0.5645	0.020605	0.353	0.243	0.345	0.458	0.301	0.394	0.404	0.35	0.393	0.379	0.362	0.0177904	0.589	0.611	0.555	0.612	0.612	0.5958	0.00993338	0.645
																	22.5	0.637	0.587	0.655	0.593	0.598	0.477	0.553	0.583	0.468	0.486	0.5637	0.0198711	0.358	0.223	0.343	0.463	0.285	0.391	0.411	0.342	0.385	0.373	0.3574	0.0199771	0.584	0.604	0.553	0.606	0.601	0.5896	0.00889314	0.639
																	23	0.644	0.592	0.66	0.599	0.602	0.484	0.558	0.591	0.464	0.489	0.5683	0.0204142	0.357	0.258	0.354	0.461	0.289	0.429	0.404	0.361	0.388	0.379	0.368	0.0181367	0.579	0.603	0.55	0.596	0.601	0.5858	0.00885167	0.638
																	23.5	0.638	0.592	0.657	0.596	0.623	0.49	0.556	0.597	0.472	0.494	0.5715	0.019709	0.351	0.246	0.353	0.463	0.286	0.397	0.408	0.361	0.395	0.373	0.3633	0.0184852	0.577	0.599	0.548	0.592	0.594	0.582	0.0082801	0.633
																	24	0.642	0.593	0.662	0.599	0.622	0.488	0.561	0.596	0.47	0.49	0.5723	0.0203838	0.357	0.255	0.354	0.459	0.292	0.413	0.412	0.343	0.398	0.373	0.3656	0.0180545	0.572	0.595	0.548	0.589	0.593	0.5794	0.0079024	0.636
																	24.5	0.641	0.594	0.665	0.596	0.612	0.487	0.562	0.595	0.471	0.494	0.5717	0.020052	0.36	0.215	0.35	0.457	0.296	0.405	0.396	0.349	0.39	0.376	0.3594	0.0198052	0.571	0.594	0.548	0.593	0.587	0.5786	0.00776968	0.633
																	25.25	0.146	0.171	0.173	0.139	0.126	0.098	0.146	0.131	0.107	0.105	0.1342	0.00783684	0.062	0	0.064	0.061	0.062	0.082	0.057	0.094	0.075	0.069	0.0626	0.00742455	0.213	0.191	0.224	0.166	0.134	0.1856	0.0145619	0.087
																	25.5	0.171	0.194	0.209	0.165	0.142	0.111	0.167	0.157	0.093	0.117	0.1526	0.0110799	0.066	0.024	0.065	0.075	0.057	0.099	0.067	0.104	0.081	0.077	0.0715	0.00671156	0.234	0.209	0.243	0.179	0.157	0.2044	0.0145316	0.086
																	25.75	0.181	0.215	0.232	0.185	0.169	0.123	0.172	0.16	0.107	0.125	0.1669	0.0120112	0.068	0.002	0.08	0.077	0.066	0.08	0.064	0.082	0.068	0.076	0.0663	0.00705415	0.246	0.222	0.254	0.184	0.156	0.2124	0.0166604	0.087
																	26.5	0.644	0.594	0.678	0.614	0.632	0.464	0.528	0.561	0.462	0.46	0.5637	0.0244835	0.345	0.207	0.351	0.474	0.298	0.406	0.401	0.359	0.403	0.389	0.3633	0.0216643	0.624	0.634	0.571	0.655	0.657	0.6282	0.0139582	0.701
																	27	0.643	0.588	0.668	0.607	0.618	0.468	0.538	0.566	0.436	0.468	0.56	0.0240279	0.343	0.195	0.343	0.453	0.295	0.388	0.402	0.342	0.393	0.38	0.3534	0.0211193	0.606	0.622	0.564	0.641	0.633	0.6132	0.0121898	0.675
																	27.5	0.633	0.589	0.684	0.59	0.614	0.479	0.545	0.57	0.441	0.481	0.5626	0.0229309	0.353	0.207	0.334	0.461	0.293	0.39	0.405	0.345	0.383	0.375	0.3546	0.0206001	0.598	0.616	0.559	0.627	0.625	0.605	0.0112606	0.661
																	28	0.628	0.586	0.657	0.597	0.601	0.483	0.548	0.577	0.437	0.48	0.5594	0.021365	0.355	0.245	0.348	0.47	0.288	0.407	0.395	0.361	0.394	0.379	0.3642	0.0188291	0.591	0.611	0.555	0.612	0.614	0.5966	0.0100184	0.648
																	28.5	0.636	0.583	0.668	0.592	0.625	0.482	0.555	0.588	0.47	0.491	0.569	0.0205334	0.363	0.237	0.351	0.465	0.294	0.394	0.409	0.344	0.392	0.375	0.3624	0.0188691	0.585	0.602	0.549	0.608	0.599	0.5886	0.00947671	0.638
																	29	0.635	0.59	0.662	0.593	0.625	0.484	0.55	0.585	0.464	0.486	0.5674	0.0207095	0.358	0.238	0.369	0.463	0.292	0.398	0.41	0.355	0.392	0.382	0.3657	0.0188027	0.581	0.603	0.546	0.595	0.605	0.586	0.00970773	0.638
																	29.5	0.632	0.588	0.662	0.599	0.625	0.489	0.558	0.596	0.476	0.488	0.5713	0.019855	0.362	0.213	0.357	0.469	0.298	0.415	0.412	0.35	0.392	0.38	0.3648	0.0210641	0.575	0.596	0.545	0.589	0.598	0.5806	0.00873888	0.632
																	30	0.627	0.592	0.662	0.599	0.622	0.492	0.558	0.594	0.463	0.49	0.5699	0.0200985	0.366	0.234	0.358	0.472	0.289	0.41	0.413	0.365	0.382	0.378	0.3667	0.0197975	0.572	0.596	0.543	0.587	0.592	0.578	0.00863018	0.622
																	Y(ND)	Pine-Field, April												Spruce-Field, April												Pine-Summer							Spruce-Summer
																	Time(min)	Sample 1	Sample 2	Sample 3	Sample 4	Sample 5	Sample 6	Sample 7	Sample 8	Sample 9	Sample 10	Ave.	S.E.	Sample 1	Sample 2	Sample 3	Sample 4	Sample 5	Sample 6	Sample 7	Sample 8	Sample 9	Sample 10	Ave.	S.E.	Sample 1	Sample 2	Sample 3	Sample 4	Sample 5	Ave.	S.E.	Sample 1
																	1	0	0	0	0	0	0	0	0	0	0	0	0	0	0	0	0	0	0	0	0	0	0	0	0	0	0	0	0	0	0	0	0
																	2	0	0	0	0	0	0	0	0	0	0	0	0	0	0	0	0	0	0	0	0	0	0	0	0	0	0	0	0	0	0	0	0
																	2.5	0.294	0.289	0.311	0.304	0.346	0.391	0.285	0.337	0.495	0.38	0.3432	0.0195058	0.549	0.566	0.512	0.418	0.481	0.499	0.516	0.507	0.524	0.483	0.5055	0.0121879	0.063	0.055	0.033	0.063	0.052	0.0532	0.00491854	0.231
																	3	0.275	0.281	0.307	0.296	0.325	0.377	0.261	0.296	0.475	0.353	0.3246	0.0191114	0.556	0.564	0.437	0.397	0.483	0.514	0.51	0.493	0.524	0.497	0.4975	0.0151547	0.018	0.017	0.005	0.027	0.014	0.0162	0.00316733	0.16
																	3.5	0.26	0.269	0.297	0.28	0.307	0.346	0.233	0.26	0.441	0.31	0.3003	0.0176647	0.544	0.507	0.453	0.393	0.485	0.497	0.509	0.498	0.521	0.49	0.4897	0.0124266	0.008	0.009	0.002	0.015	0.009	0.0086	0.00184608	0.12
																	4	0.253	0.278	0.271	0.268	0.322	0.332	0.225	0.251	0.437	0.3	0.2937	0.0180178	0.542	0.513	0.435	0.388	0.489	0.501	0.506	0.519	0.509	0.482	0.4884	0.0135205	0.006	0.007	8.85432e-05	0.013	0.015	0.00821771	0.00237785	0.108
																	4.5	0.255	0.293	0.278	0.27	0.31	0.334	0.231	0.259	0.432	0.311	0.2973	0.0169198	0.542	0.503	0.438	0.384	0.482	0.501	0.494	0.501	0.506	0.471	0.4822	0.0130934	0.008	0.006	0	0.017	0.016	0.0094	0.00285096	0.087
																	5	0.273	0.31	0.296	0.283	0.316	0.348	0.253	0.28	0.452	0.334	0.3145	0.0168702	0.536	0.527	0.438	0.381	0.498	0.485	0.496	0.494	0.501	0.47	0.4826	0.013485	0.011	0.007	0.002	0.013	0.007	0.008	0.00169706	0.094
																	5.5	0.287	0.323	0.309	0.293	0.312	0.364	0.272	0.305	0.45	0.353	0.3268	0.0154931	0.529	0.482	0.436	0.379	0.491	0.452	0.494	0.501	0.508	0.467	0.4739	0.0129093	0.009	0.005	0.005	0.009	0.013	0.0082	0.00133866	0.073
																	6	0.294	0.337	0.308	0.308	0.333	0.372	0.287	0.328	0.46	0.367	0.3394	0.0152723	0.533	0.499	0.441	0.378	0.497	0.456	0.49	0.488	0.504	0.465	0.4751	0.012917	0.009	0.006	0.002	0.007	0.012	0.0072	0.00148054	0.068
																	6.5	0.299	0.35	0.304	0.312	0.336	0.387	0.304	0.342	0.463	0.379	0.3476	0.0153161	0.519	0.462	0.438	0.379	0.496	0.468	0.485	0.497	0.51	0.47	0.4724	0.0122255	0.01	0.006	0.004	0.014	0.013	0.0094	0.00173436	0.059
																	7.25	0.979	1	0.981	0.979	0.889	0.853	0.856	0.942	0.88	0.879	0.9238	0.0173924	0.841	0.765	0.764	0.807	0.793	0.801	0.831	0.821	0.863	0.819	0.8105	0.00945013	0.777	0.789	0.716	0.793	0.761	0.7672	0.0124849	0.845
																	7.5	0.951	0.996	0.958	0.955	0.875	0.841	0.829	0.925	0.885	0.865	0.908	0.016967	0.849	0.744	0.75	0.806	0.798	0.801	0.837	0.825	0.856	0.828	0.8094	0.0114492	0.749	0.774	0.693	0.776	0.739	0.7462	0.0134919	0.839
																	7.75	0.924	0.966	0.942	0.929	0.882	0.824	0.809	0.919	0.868	0.856	0.8919	0.0156789	0.846	0.801	0.767	0.817	0.804	0.806	0.843	0.813	0.854	0.815	0.8166	0.00771388	0.729	0.757	0.668	0.772	0.721	0.7294	0.0160215	0.842
																	8.5	0.31	0.361	0.327	0.326	0.349	0.426	0.367	0.42	0.521	0.443	0.385	0.0198575	0.525	0.505	0.433	0.396	0.501	0.454	0.476	0.496	0.494	0.463	0.4743	0.0116035	0.014	0.009	0.008	0.018	0.013	0.0124	0.00161493	0.095
																	9	0.336	0.391	0.349	0.356	0.379	0.435	0.38	0.441	0.536	0.437	0.404	0.0179349	0.519	0.504	0.442	0.403	0.492	0.46	0.486	0.519	0.529	0.467	0.4821	0.011873	0.008	0.008	0.006	0.014	0.014	0.01	0.00149666	0.061
																	9.5	0.336	0.406	0.339	0.366	0.384	0.427	0.372	0.434	0.528	0.444	0.4036	0.0173564	0.524	0.467	0.435	0.407	0.497	0.465	0.483	0.511	0.52	0.477	0.4786	0.0111948	0.008	0.006	0.007	0.007	0.013	0.0082	0.00110995	0.049
																	10	0.333	0.411	0.371	0.366	0.386	0.429	0.365	0.426	0.534	0.43	0.4051	0.0167752	0.53	0.462	0.431	0.406	0.503	0.445	0.488	0.514	0.527	0.48	0.4786	0.0125954	0.01	0.007	0.006	0.013	0.018	0.0108	0.00194731	0.044
																	10.5	0.338	0.412	0.369	0.374	0.386	0.415	0.36	0.419	0.514	0.425	0.4012	0.0147016	0.519	0.499	0.432	0.403	0.496	0.48	0.48	0.516	0.529	0.475	0.4829	0.0118359	0.006	0.008	0.006	0.012	0.013	0.009	0.00132665	0.038
																	11	0.336	0.415	0.356	0.366	0.374	0.421	0.359	0.41	0.518	0.424	0.3979	0.0157375	0.526	0.484	0.44	0.392	0.506	0.467	0.486	0.527	0.524	0.48	0.4832	0.0128061	0.009	0.011	0.005	0.012	0.017	0.0108	0.00175271	0.045
																	11.5	0.34	0.412	0.341	0.369	0.381	0.415	0.354	0.412	0.519	0.42	0.3963	0.015955	0.522	0.46	0.441	0.397	0.506	0.468	0.484	0.525	0.525	0.486	0.4814	0.0124404	0.01	0.005	0.008	0.005	0.016	0.0088	0.00181989	0.043
																	12	0.338	0.409	0.36	0.369	0.367	0.413	0.354	0.415	0.513	0.414	0.3952	0.0151062	0.524	0.482	0.432	0.4	0.498	0.461	0.477	0.513	0.521	0.479	0.4787	0.011871	0.01	0.006	0.006	0.009	0.019	0.01	0.00213542	0.042
																	12.5	0.343	0.409	0.35	0.377	0.364	0.408	0.353	0.411	0.527	0.42	0.3962	0.0162584	0.517	0.436	0.443	0.403	0.512	0.461	0.483	0.512	0.535	0.475	0.4777	0.0126563	0.01	0.008	0.004	0.015	0.021	0.0116	0.00263211	0.04
																	13.25	0.958	1	0.985	0.957	0.888	0.839	0.832	0.924	0.891	0.858	0.9132	0.0181674	0.827	0.733	0.748	0.81	0.784	0.79	0.819	0.806	0.847	0.799	0.7963	0.0104154	0.71	0.735	0.637	0.751	0.751	0.7168	0.0190628	0.831
																	13.5	0.932	0.972	0.935	0.927	0.885	0.822	0.807	0.905	0.877	0.847	0.8909	0.0160171	0.831	0.738	0.754	0.81	0.791	0.807	0.828	0.815	0.854	0.803	0.8031	0.0104828	0.685	0.719	0.621	0.741	0.739	0.701	0.020024	0.82
																	13.75	0.905	0.946	0.93	0.893	0.868	0.807	0.791	0.894	0.889	0.835	0.8758	0.0152216	0.831	0.71	0.762	0.818	0.789	0.8	0.839	0.797	0.86	0.817	0.8023	0.0127734	0.668	0.7	0.601	0.738	0.729	0.6872	0.0221728	0.824
																	14.5	0.338	0.376	0.347	0.34	0.372	0.443	0.39	0.453	0.54	0.449	0.4048	0.0195299	0.527	0.485	0.437	0.408	0.508	0.453	0.488	0.516	0.525	0.474	0.4821	0.0118983	0.011	0.009	0.009	0.019	0.017	0.013	0.00187617	0.077
																	15	0.351	0.415	0.352	0.382	0.384	0.442	0.385	0.454	0.546	0.45	0.4161	0.0177873	0.521	0.474	0.441	0.409	0.51	0.476	0.48	0.529	0.53	0.474	0.4844	0.0118061	0.008	0.01	0.004	0.009	0.019	0.01	0.00220907	0.047
																	15.5	0.352	0.42	0.374	0.378	0.386	0.434	0.38	0.454	0.524	0.432	0.4134	0.0152107	0.524	0.477	0.445	0.403	0.51	0.468	0.489	0.528	0.535	0.477	0.4856	0.0123484	0.01	0.009	0.006	0.017	0.012	0.0108	0.00163463	0.04
																	16	0.344	0.419	0.376	0.384	0.381	0.43	0.371	0.439	0.53	0.433	0.4107	0.0157468	0.52	0.448	0.448	0.405	0.519	0.43	0.482	0.522	0.519	0.48	0.4773	0.0128492	0.008	0.01	0.007	0.015	0.014	0.0108	0.00142548	0.043
																	16.5	0.344	0.423	0.365	0.391	0.374	0.427	0.37	0.43	0.538	0.427	0.4089	0.0164794	0.524	0.492	0.443	0.403	0.512	0.439	0.481	0.517	0.532	0.482	0.4825	0.012688	0.011	0.007	0.004	0.008	0.017	0.0094	0.0019718	0.034
																	17	0.346	0.423	0.353	0.386	0.384	0.419	0.363	0.43	0.536	0.421	0.4061	0.016523	0.52	0.476	0.43	0.402	0.511	0.467	0.483	0.518	0.528	0.477	0.4812	0.0122807	0.009	0.008	0.007	0.012	0.015	0.0102	0.00130843	0.037
																	17.5	0.34	0.422	0.361	0.383	0.37	0.421	0.364	0.428	0.523	0.42	0.4032	0.0157295	0.523	0.48	0.436	0.4	0.512	0.46	0.47	0.509	0.534	0.469	0.4793	0.0124828	0.011	0.007	0.007	0.02	0.015	0.012	0.00222711	0.035
																	18	0.338	0.418	0.356	0.384	0.359	0.413	0.358	0.42	0.523	0.423	0.3992	0.0161325	0.516	0.478	0.439	0.398	0.519	0.452	0.48	0.527	0.526	0.48	0.4815	0.012772	0.009	0.01	0.009	0.017	0.013	0.0116	0.00137405	0.037
																	18.5	0.334	0.416	0.372	0.373	0.358	0.416	0.36	0.422	0.525	0.417	0.3993	0.0161673	0.524	0.475	0.439	0.401	0.516	0.464	0.481	0.524	0.527	0.486	0.4837	0.0124419	0.01	0.011	0.007	0.013	0.017	0.0116	0.00148593	0.034
																	19.25	0.951	0.996	0.972	0.948	0.895	0.832	0.821	0.917	0.872	0.853	0.9057	0.0182077	0.818	0.732	0.745	0.803	0.788	0.795	0.817	0.786	0.846	0.801	0.7931	0.0101375	0.706	0.731	0.639	0.749	0.76	0.717	0.0192603	0.81
																	19.5	0.916	0.957	0.952	0.913	0.869	0.81	0.795	0.892	0.88	0.837	0.8821	0.0166412	0.832	0.713	0.761	0.814	0.8	0.803	0.826	0.815	0.856	0.811	0.8031	0.011992	0.677	0.713	0.618	0.75	0.74	0.6996	0.0214674	0.817
																	19.75	0.894	0.937	0.943	0.883	0.856	0.808	0.785	0.884	0.873	0.826	0.8689	0.015478	0.835	0.733	0.754	0.817	0.802	0.774	0.831	0.795	0.847	0.809	0.7997	0.0109882	0.66	0.695	0.597	0.725	0.735	0.6824	0.0223921	0.821
																	20.5	0.336	0.386	0.344	0.354	0.372	0.45	0.391	0.45	0.539	0.456	0.4078	0.0193022	0.527	0.488	0.455	0.409	0.507	0.475	0.493	0.531	0.518	0.476	0.4879	0.01109	0.015	0.012	0.011	0.019	0.022	0.0158	0.00186333	0.067
																	21	0.345	0.413	0.381	0.378	0.386	0.448	0.386	0.459	0.55	0.444	0.419	0.0176187	0.521	0.466	0.454	0.413	0.511	0.468	0.48	0.517	0.532	0.475	0.4837	0.0110037	0.011	0.011	0.008	0.014	0.015	0.0118	0.00110995	0.043
																	21.5	0.349	0.427	0.376	0.384	0.363	0.434	0.375	0.448	0.518	0.439	0.4113	0.0154221	0.522	0.472	0.445	0.405	0.518	0.45	0.478	0.509	0.521	0.475	0.4795	0.0116492	0.009	0.009	0.006	0.016	0.016	0.0112	0.00181989	0.033
																	22	0.355	0.429	0.375	0.386	0.373	0.429	0.375	0.433	0.534	0.431	0.412	0.0156359	0.532	0.487	0.449	0.399	0.528	0.44	0.481	0.522	0.531	0.474	0.4843	0.0135632	0.01	0.008	0.005	0.015	0.014	0.0104	0.00166373	0.038
																	22.5	0.342	0.428	0.377	0.385	0.388	0.424	0.371	0.443	0.556	0.426	0.414	0.0177099	0.524	0.485	0.457	0.407	0.513	0.465	0.476	0.525	0.53	0.483	0.4865	0.0115154	0.012	0.008	0.008	0.014	0.016	0.0116	0.00143108	0.041
																	23	0.345	0.425	0.379	0.385	0.371	0.421	0.363	0.428	0.51	0.436	0.4063	0.0144049	0.521	0.46	0.453	0.399	0.523	0.441	0.472	0.518	0.531	0.476	0.4794	0.0129855	0.008	0.009	0.009	0.016	0.013	0.011	0.00135647	0.027
																	23.5	0.332	0.424	0.371	0.379	0.38	0.425	0.364	0.43	0.54	0.42	0.4065	0.0171115	0.523	0.456	0.456	0.391	0.518	0.446	0.467	0.518	0.532	0.477	0.4784	0.0133501	0.009	0.01	0.011	0.009	0.017	0.0112	0.00133866	0.033
																	24	0.331	0.423	0.382	0.375	0.355	0.422	0.362	0.422	0.521	0.421	0.4014	0.0160432	0.518	0.465	0.44	0.398	0.515	0.457	0.47	0.519	0.527	0.482	0.4791	0.0124791	0.011	0.008	0.006	0.02	0.016	0.0122	0.00230478	0.041
																	24.5	0.333	0.42	0.36	0.381	0.367	0.417	0.363	0.415	0.517	0.418	0.3991	0.015436	0.516	0.458	0.438	0.395	0.52	0.452	0.472	0.524	0.522	0.477	0.4774	0.012984	0.009	0.01	0.009	0.011	0.016	0.011	0.00116619	0.032
																	25.25	0.929	0.993	0.968	0.938	0.898	0.823	0.814	0.916	0.884	0.846	0.9009	0.0179741	0.83	0.72	0.757	0.802	0.782	0.765	0.822	0.788	0.843	0.799	0.7908	0.0111057	0.704	0.731	0.644	0.755	0.757	0.7182	0.0186877	0.818
																	25.5	0.898	0.95	0.946	0.901	0.858	0.814	0.787	0.895	0.89	0.837	0.8776	0.0160082	0.844	0.69	0.767	0.814	0.789	0.79	0.832	0.802	0.859	0.81	0.7997	0.0141951	0.676	0.708	0.618	0.743	0.743	0.6976	0.0210078	0.821
																	25.75	0.886	0.928	0.925	0.872	0.853	0.805	0.782	0.884	0.877	0.826	0.8638	0.0143887	0.843	0.714	0.761	0.815	0.799	0.784	0.838	0.801	0.853	0.814	0.8022	0.0125098	0.655	0.689	0.6	0.732	0.735	0.6822	0.022637	0.815
																	26.5	0.322	0.383	0.34	0.353	0.375	0.451	0.397	0.444	0.558	0.446	0.4069	0.0209659	0.526	0.46	0.465	0.398	0.524	0.461	0.493	0.527	0.527	0.476	0.4857	0.012665	0.014	0.011	0.008	0.026	0.021	0.016	0.00295296	0.069
																	27	0.337	0.41	0.377	0.373	0.388	0.447	0.386	0.454	0.555	0.442	0.4169	0.0183643	0.517	0.489	0.455	0.411	0.516	0.45	0.485	0.524	0.533	0.475	0.4855	0.0116295	0.011	0.01	0.005	0.015	0.013	0.0108	0.00150732	0.041
																	27.5	0.344	0.419	0.402	0.38	0.403	0.432	0.382	0.451	0.545	0.438	0.4196	0.0162746	0.519	0.491	0.448	0.41	0.526	0.473	0.488	0.539	0.532	0.481	0.4907	0.0121804	0.009	0.007	0.007	0.014	0.017	0.0108	0.00179778	0.036
																	28	0.346	0.428	0.382	0.387	0.376	0.43	0.372	0.448	0.555	0.438	0.4162	0.0177768	0.519	0.446	0.446	0.399	0.527	0.465	0.476	0.529	0.521	0.475	0.4803	0.0130193	0.011	0.006	0.01	0.01	0.016	0.0106	0.00143108	0.035
																	28.5	0.336	0.428	0.375	0.391	0.373	0.429	0.373	0.435	0.543	0.427	0.411	0.0170523	0.514	0.466	0.451	0.396	0.508	0.423	0.476	0.518	0.525	0.467	0.4744	0.0128928	0.009	0.011	0.007	0.017	0.017	0.0122	0.00184174	0.029
																	29	0.336	0.425	0.373	0.375	0.383	0.43	0.367	0.428	0.533	0.429	0.4079	0.0164447	0.52	0.464	0.46	0.393	0.518	0.465	0.48	0.524	0.528	0.478	0.483	0.0125092	0.012	0.009	0.008	0.01	0.016	0.011	0.00126491	0.031
																	29.5	0.332	0.423	0.364	0.386	0.369	0.426	0.358	0.428	0.544	0.421	0.4051	0.0178177	0.522	0.488	0.449	0.396	0.518	0.446	0.474	0.518	0.525	0.476	0.4812	0.01263	0.009	0.012	0.007	0.015	0.016	0.0118	0.00153362	0.03
																	30	0.328	0.431	0.373	0.38	0.372	0.422	0.361	0.424	0.516	0.419	0.4026	0.0156168	0.518	0.458	0.444	0.393	0.526	0.438	0.469	0.518	0.529	0.47	0.4763	0.013639	0.011	0.01	0.008	0.011	0.014	0.0108	0.000867179	0.034
																	Y(NA)	Pine-Field, April												Spruce-Field, April												Pine-Summer							Spruce-Summer
																	Time(min)	Sample 1	Sample 2	Sample 3	Sample 4	Sample 5	Sample 6	Sample 7	Sample 8	Sample 9	Sample 10	Ave.	S.E.	Sample 1	Sample 2	Sample 3	Sample 4	Sample 5	Sample 6	Sample 7	Sample 8	Sample 9	Sample 10	Ave.	S.E.	Sample 1	Sample 2	Sample 3	Sample 4	Sample 5	Ave.	S.E.	Sample 1
																	1	0.317	0.412	0.275	0.339	0.314	0.315	0.395	0.318	0.265	0.316	0.3266	0.0138399	0.218	0.097	0.199	0.173	0.242	0.174	0.237	0.23	0.199	0.223	0.1992	0.0129983	0.412	0.386	0.42	0.365	0.368	0.3902	0.0100176	0.306
																	2	0.317	0.418	0.276	0.347	0.325	0.301	0.385	0.323	0.286	0.294	0.3272	0.013495	0.219	0.101	0.202	0.192	0.211	0.163	0.253	0.258	0.214	0.222	0.2035	0.0135833	0.41	0.382	0.415	0.38	0.385	0.3944	0.00668491	0.325
																	2.5	0.103	0.16	0.064	0.111	0.096	0.128	0.224	0.09	0.06	0.113	0.1149	0.0144398	0.095	0.123	0.102	0.196	0.175	0.146	0.125	0.112	0.099	0.132	0.1305	0.0100032	0.455	0.461	0.517	0.437	0.467	0.4674	0.0119653	0.191
																	3	0.108	0.15	0.066	0.116	0.083	0.126	0.224	0.102	0.061	0.116	0.1152	0.0140668	0.103	0.122	0.217	0.216	0.198	0.129	0.138	0.132	0.09	0.12	0.1465	0.0139386	0.482	0.478	0.531	0.466	0.481	0.4876	0.0100343	0.266
																	3.5	0.101	0.159	0.069	0.115	0.096	0.136	0.226	0.119	0.064	0.133	0.1218	0.0140889	0.108	0.17	0.194	0.21	0.197	0.137	0.127	0.134	0.083	0.128	0.1488	0.0125784	0.462	0.454	0.513	0.474	0.467	0.474	0.00919565	0.305
																	4	0.116	0.14	0.075	0.119	0.079	0.132	0.228	0.111	0.048	0.141	0.1189	0.0147054	0.102	0.155	0.203	0.201	0.2	0.118	0.119	0.113	0.098	0.131	0.144	0.0127664	0.454	0.442	0.492	0.472	0.454	0.4628	0.00780974	0.316
																	4.5	0.112	0.126	0.062	0.119	0.075	0.132	0.214	0.101	0.059	0.128	0.1128	0.0134527	0.096	0.166	0.188	0.194	0.202	0.113	0.126	0.135	0.085	0.133	0.1438	0.0124722	0.445	0.434	0.478	0.464	0.444	0.453	0.00707672	0.341
																	5	0.089	0.11	0.052	0.11	0.08	0.116	0.185	0.084	0.018	0.108	0.0952	0.0131604	0.102	0.145	0.187	0.191	0.18	0.136	0.106	0.135	0.095	0.138	0.1415	0.0105273	0.435	0.425	0.461	0.456	0.445	0.4444	0.00591676	0.328
																	5.5	0.079	0.099	0.046	0.099	0.08	0.107	0.164	0.056	0.057	0.096	0.0883	0.0101667	0.102	0.183	0.196	0.181	0.201	0.143	0.11	0.123	0.088	0.135	0.1462	0.012399	0.435	0.42	0.455	0.458	0.429	0.4394	0.00661272	0.341
																	6	0.059	0.083	0.036	0.091	0.047	0.099	0.147	0.041	0.045	0.093	0.0741	0.0104942	0.103	0.147	0.194	0.182	0.196	0.139	0.109	0.137	0.092	0.139	0.1438	0.0111201	0.43	0.416	0.452	0.454	0.429	0.4362	0.00652625	0.344
																	6.5	0.07	0.07	0.036	0.082	0.05	0.093	0.127	0.035	0.032	0.089	0.0684	0.00920999	0.111	0.232	0.193	0.177	0.187	0.11	0.11	0.133	0.094	0.135	0.1482	0.0137875	0.429	0.416	0.448	0.449	0.426	0.4336	0.00577304	0.346
																	7.25	0	0	0	0	0	0.065	0.024	0	0.012	0.03	0.0131	0.00642565	0.111	0.196	0.177	0.141	0.153	0.113	0.118	0.096	0.079	0.125	0.1309	0.0108549	0.041	0.052	0.09	0.068	0.103	0.0708	0.010305	0.082
																	7.5	0	0	0	0	0	0.063	0.031	0	0.013	0.028	0.0135	0.00637221	0.092	0.18	0.181	0.134	0.152	0.123	0.103	0.08	0.07	0.119	0.1234	0.0116655	0.055	0.054	0.101	0.077	0.11	0.0794	0.0102941	0.093
																	7.75	0	0	0	0	0	0.07	0.041	0	0.026	0.029	0.0166	0.00730917	0.099	0.15	0.182	0.126	0.142	0.114	0.09	0.095	0.076	0.117	0.1191	0.00959317	0.061	0.06	0.112	0.068	0.112	0.0826	0.0108059	0.083
																	8.5	0.039	0.057	0	0.066	0.021	0.088	0.1	0.004	0.024	0.07	0.0469	0.0103956	0.108	0.229	0.196	0.133	0.173	0.126	0.105	0.132	0.097	0.132	0.1431	0.0128534	0.374	0.368	0.426	0.353	0.361	0.3764	0.011526	0.236
		Figure 5e															9	0.026	0.026	0	0.043	0.017	0.083	0.071	0	0.023	0.077	0.0366	0.00920999	0.118	0.233	0.206	0.14	0.2	0.15	0.119	0.127	0.073	0.153	0.1519	0.0145055	0.392	0.383	0.432	0.372	0.375	0.3908	0.00972173	0.274
																	9.5	0.027	0.008	0	0.032	5.39053e-05	0.086	0.07	0	0.017	0.066	0.0306054	0.00969077	0.116	0.256	0.219	0.141	0.201	0.126	0.117	0.12	0.101	0.146	0.1543	0.0156946	0.398	0.384	0.434	0.38	0.384	0.396	0.00892637	0.299
																	10	0.02	0.003	0	0.03	0	0.077	0.074	0	0.006	0.08	0.029	0.0103634	0.121	0.241	0.224	0.141	0.202	0.163	0.102	0.126	0.085	0.146	0.1551	0.0156246	0.4	0.39	0.438	0.383	0.394	0.401	0.00863481	0.316
																	10.5	0.027	0	0	0.024	0.004	0.094	0.079	0	0.019	0.075	0.0322	0.0109616	0.128	0.269	0.219	0.146	0.204	0.135	0.114	0.131	0.084	0.151	0.1581	0.0167095	0.414	0.393	0.439	0.383	0.394	0.4046	0.00891112	0.326
																	11	0.027	0	0.001	0.034	0.01	0.08	0.077	0	0.016	0.08	0.0325	0.0102022	0.121	0.261	0.214	0.154	0.192	0.133	0.113	0.1	0.086	0.144	0.1518	0.0165214	0.415	0.394	0.444	0.384	0.401	0.4076	0.00930634	0.327
																	11.5	0.027	0	0.011	0.027	0.004	0.084	0.081	0	0.01	0.084	0.0328	0.0107748	0.113	0.283	0.205	0.147	0.208	0.129	0.115	0.127	0.086	0.137	0.155	0.0177949	0.419	0.403	0.445	0.4	0.401	0.4136	0.00767125	0.324
																	12	0.025	0	0	0.03	0.017	0.087	0.083	0	0.018	0.087	0.0347	0.0110109	0.121	0.267	0.214	0.143	0.214	0.137	0.118	0.132	0.086	0.144	0.1576	0.016686	0.421	0.407	0.449	0.393	0.402	0.4144	0.0087343	0.325
																	12.5	0.028	0	0	0.025	0.023	0.09	0.079	0	0.002	0.077	0.0324	0.0108233	0.12	0.297	0.2	0.145	0.196	0.141	0.113	0.156	0.079	0.146	0.1593	0.0181185	0.427	0.407	0.452	0.393	0.398	0.4154	0.00969371	0.334
																	13.25	0	0	0	0	0	0.068	0.031	0	0	0.053	0.0152	0.00779974	0.119	0.224	0.193	0.13	0.167	0.115	0.117	0.111	0.084	0.138	0.1398	0.0127552	0.079	0.074	0.133	0.087	0.109	0.0964	0.00977998	0.085
																	13.5	0	0	0	0	0	0.07	0.038	0	0.004	0.039	0.0151	0.00748392	0.104	0.204	0.17	0.121	0.146	0.118	0.107	0.093	0.09	0.125	0.1278	0.0108202	0.085	0.077	0.133	0.086	0.107	0.0976	0.00907568	0.094
																	13.75	0	0	0	0	0	0.081	0.047	0	0	0.045	0.0173	0.00883295	0.103	0.231	0.175	0.117	0.152	0.121	0.09	0.106	0.072	0.11	0.1277	0.0139915	0.091	0.083	0.144	0.078	0.106	0.1004	0.0106305	0.091
																	14.5	0.012	0.036	0	0.047	0.015	0.086	0.08	0	0.006	0.083	0.0365	0.0106172	0.116	0.272	0.219	0.131	0.187	0.153	0.1	0.13	0.077	0.136	0.1521	0.0175843	0.376	0.369	0.425	0.331	0.347	0.3696	0.0142985	0.24
																	15	0.009	0	0	0.016	0.003	0.087	0.075	0	0.019	0.078	0.0287	0.0108389	0.137	0.269	0.203	0.136	0.193	0.124	0.116	0.129	0.082	0.152	0.1541	0.0160987	0.389	0.376	0.436	0.354	0.359	0.3828	0.0131313	0.277
																	15.5	0.008	0	0	0.021	0	0.093	0.071	0	0.021	0.093	0.0307	0.0117729	0.131	0.277	0.215	0.14	0.197	0.127	0.113	0.124	0.08	0.149	0.1553	0.0173834	0.397	0.379	0.437	0.362	0.366	0.3882	0.012203	0.293
																	16	0.02	0	0	0.025	0.011	0.09	0.073	0	0.023	0.083	0.0325	0.0106914	0.121	0.272	0.198	0.141	0.195	0.18	0.118	0.127	0.09	0.156	0.1598	0.0158945	0.403	0.385	0.441	0.379	0.378	0.3972	0.0105845	0.303
																	16.5	0.017	0	0	0.014	0.003	0.083	0.076	0	0.014	0.087	0.0294	0.0110817	0.135	0.272	0.206	0.138	0.201	0.151	0.108	0.124	0.087	0.143	0.1565	0.0164397	0.408	0.389	0.447	0.386	0.385	0.403	0.0105262	0.321
																	17	0.015	0	0	0.02	0.004	0.091	0.079	0	0.025	0.088	0.0322	0.0114733	0.129	0.265	0.212	0.14	0.2	0.125	0.11	0.137	0.096	0.145	0.1559	0.015842	0.416	0.394	0.448	0.395	0.39	0.4086	0.00969783	0.317
																	17.5	0.017	0	0	0.016	0.007	0.089	0.077	0	0.034	0.082	0.0322	0.0109342	0.125	0.244	0.216	0.141	0.189	0.135	0.128	0.142	0.082	0.157	0.1559	0.0143237	0.417	0.398	0.45	0.384	0.39	0.4078	0.0106673	0.33
																	18	0.019	0	0	0.018	0.021	0.093	0.084	0	0.028	0.083	0.0346	0.0111948	0.123	0.272	0.215	0.15	0.181	0.145	0.123	0.125	0.094	0.151	0.1579	0.0157133	0.419	0.395	0.444	0.392	0.391	0.4082	0.00923212	0.329
																	18.5	0.027	0	0	0.03	0.034	0.091	0.081	0	0	0.089	0.0352	0.0114707	0.124	0.249	0.192	0.144	0.192	0.131	0.123	0.124	0.086	0.145	0.151	0.0141131	0.42	0.397	0.443	0.392	0.394	0.4092	0.00879727	0.327
																	19.25	0	0	0	0	0	0.071	0.034	0	0.017	0.042	0.0164	0.00745681	0.123	0.247	0.19	0.131	0.165	0.119	0.109	0.116	0.092	0.136	0.1428	0.0138433	0.081	0.081	0.137	0.086	0.103	0.0976	0.00952302	0.101
																	19.5	0	0	0	0	0	0.077	0.043	0	0.01	0.043	0.0173	0.00820616	0.106	0.261	0.173	0.117	0.143	0.113	0.101	0.077	0.078	0.108	0.1277	0.0164311	0.093	0.08	0.142	0.078	0.11	0.1006	0.0105739	0.096
																	19.75	0	0	0	0	0	0.076	0.048	0	0.017	0.052	0.0193	0.00857211	0.093	0.224	0.173	0.108	0.136	0.122	0.106	0.107	0.065	0.117	0.1251	0.0133779	0.095	0.087	0.148	0.089	0.102	0.1042	0.0100694	0.094
																	20.5	0.01	0.022	0	0.036	0.001	0.082	0.082	0	0.008	0.084	0.0325	0.0109025	0.13	0.278	0.195	0.125	0.183	0.113	0.098	0.113	0.084	0.145	0.1464	0.0173829	0.365	0.355	0.42	0.32	0.328	0.3576	0.0158053	0.237
																	21	0.016	0	0	0.019	0	0.084	0.076	0	0.007	0.089	0.0291	0.0113802	0.139	0.292	0.21	0.132	0.191	0.159	0.116	0.138	0.076	0.141	0.1594	0.017873	0.383	0.369	0.428	0.346	0.355	0.3762	0.0128729	0.287
																	21.5	0.004	0	0	0.018	0.02	0.095	0.076	0	0.03	0.084	0.0327	0.0113155	0.128	0.279	0.217	0.146	0.191	0.142	0.125	0.155	0.103	0.158	0.1644	0.0155642	0.389	0.376	0.433	0.356	0.365	0.3838	0.0120579	0.309
																	22	0.004	0	0	0.019	0.019	0.084	0.073	0	0.009	0.091	0.0299	0.0112004	0.115	0.27	0.205	0.144	0.171	0.166	0.115	0.127	0.076	0.147	0.1536	0.0162765	0.4	0.381	0.44	0.372	0.374	0.3934	0.0113194	0.317
																	22.5	0.021	0	0	0.022	0.014	0.099	0.077	0	0	0.088	0.0321	0.0119545	0.118	0.292	0.2	0.131	0.202	0.144	0.113	0.133	0.085	0.144	0.1562	0.0179788	0.403	0.389	0.439	0.38	0.383	0.3988	0.00965981	0.32
																	23	0.011	0	0	0.017	0.027	0.094	0.08	0	0.026	0.075	0.033	0.0108563	0.122	0.282	0.193	0.14	0.188	0.13	0.123	0.121	0.082	0.145	0.1526	0.0167787	0.412	0.388	0.44	0.387	0.386	0.4026	0.00942168	0.335
																	23.5	0.03	0	0	0.025	0	0.085	0.08	0	0	0.086	0.0306	0.0114815	0.126	0.297	0.191	0.146	0.196	0.157	0.125	0.122	0.072	0.15	0.1582	0.0181294	0.413	0.391	0.441	0.399	0.389	0.4066	0.00856785	0.334
																	24	0.027	0	0	0.025	0.023	0.089	0.077	0	0.009	0.089	0.0339	0.0110648	0.125	0.281	0.207	0.142	0.193	0.13	0.118	0.137	0.076	0.144	0.1553	0.0172546	0.417	0.397	0.446	0.392	0.391	0.4086	0.00935778	0.324
																	24.5	0.025	0	0	0.023	0.021	0.095	0.075	0	0.012	0.088	0.0339	0.0112432	0.124	0.327	0.212	0.148	0.184	0.143	0.132	0.127	0.088	0.146	0.1631	0.0200137	0.42	0.396	0.443	0.396	0.397	0.4104	0.00836469	0.334
																	25.25	0	0	0	0	0	0.079	0.04	0	0.01	0.049	0.0178	0.00846971	0.107	0.28	0.179	0.137	0.156	0.153	0.121	0.118	0.082	0.132	0.1465	0.0162771	0.082	0.078	0.132	0.079	0.109	0.096	0.0095373	0.096
																	25.5	0	0	0	0	0	0.076	0.046	0	0.017	0.045	0.0184	0.00825857	0.091	0.286	0.168	0.111	0.154	0.11	0.101	0.094	0.061	0.113	0.1289	0.0189243	0.09	0.082	0.138	0.078	0.1	0.0976	0.00963992	0.093
																	25.75	0	0	0	0	0	0.071	0.045	0	0.016	0.049	0.0181	0.00802926	0.089	0.285	0.159	0.108	0.135	0.135	0.097	0.117	0.079	0.11	0.1314	0.0176976	0.099	0.089	0.146	0.085	0.108	0.1054	0.00975951	0.099
																	26.5	0.034	0.022	0	0.034	0	0.084	0.075	0	0	0.094	0.0343	0.0112018	0.129	0.333	0.183	0.127	0.177	0.133	0.106	0.114	0.07	0.135	0.1507	0.0215449	0.361	0.355	0.42	0.319	0.322	0.3554	0.0163036	0.23
																	27	0.02	0.001	0	0.02	0	0.084	0.075	0	0.009	0.09	0.0299	0.0112796	0.139	0.316	0.203	0.136	0.189	0.162	0.113	0.134	0.074	0.145	0.1611	0.0196318	0.383	0.368	0.431	0.344	0.354	0.376	0.0136323	0.284
																	27.5	0.023	0	0	0.029	0	0.09	0.073	0	0.013	0.08	0.0308	0.0109003	0.128	0.302	0.219	0.129	0.181	0.137	0.107	0.116	0.085	0.143	0.1547	0.0192297	0.392	0.377	0.435	0.359	0.358	0.3842	0.0126725	0.303
																	28	0.026	0	0	0.016	0.024	0.087	0.08	0	0.009	0.082	0.0324	0.0108556	0.126	0.309	0.206	0.132	0.185	0.128	0.129	0.11	0.085	0.146	0.1556	0.0192339	0.398	0.383	0.435	0.378	0.37	0.3928	0.0102816	0.317
																	28.5	0.028	0	0	0.017	0.002	0.089	0.072	0	0	0.083	0.0291	0.0112263	0.123	0.298	0.198	0.139	0.197	0.183	0.115	0.138	0.083	0.158	0.1632	0.0180376	0.406	0.387	0.444	0.375	0.383	0.399	0.0110454	0.334
																	29	0.028	0	0	0.033	0	0.086	0.084	0	0.003	0.085	0.0319	0.0115684	0.122	0.299	0.172	0.145	0.19	0.138	0.11	0.121	0.08	0.14	0.1517	0.0180693	0.407	0.388	0.446	0.395	0.379	0.403	0.0104499	0.331
																	29.5	0.036	0	0	0.015	0.005	0.085	0.084	0	0	0.091	0.0316	0.0118838	0.116	0.298	0.194	0.135	0.184	0.139	0.114	0.132	0.084	0.144	0.154	0.0179861	0.417	0.392	0.448	0.395	0.386	0.4076	0.0101768	0.339
																	30	0.045	0	0	0.021	0.006	0.086	0.082	0	0.021	0.091	0.0352	0.0113814	0.116	0.308	0.198	0.135	0.185	0.152	0.118	0.117	0.089	0.152	0.157	0.0187686	0.418	0.393	0.449	0.401	0.394	0.411	0.00939361	0.344
																Figure 5d
																	Y(I)	Pine					Pine					Pine						Pine
																	Time(min)	AA-1	AA-2	AA-3	Ave.	S.E.	CT-1	CT-2	CT-3	Ave.	S.E.	AA-24H-1	AA-24H-2	AA-24H-3	AA-24H-4	Ave.	S.E.	CT-24H-1	CT-24H-2	CT-24H-3	CT-24H-4	Ave.	S.E.
																	2.5	0.51	0.518	0.558	0.528667	0.0121228	0.57	0.55	0.638	0.586	0.021746	0.543	0.562	0.568	0.638	0.57775	0.0179944	0.577	0.594	0.58	0.596	0.58675	0.00417395
																	3	0.525	0.542	0.569	0.545333	0.0104598	0.571	0.585	0.672	0.609333	0.0257955	0.592	0.58	0.583	0.606	0.59025	0.00505439	0.624	0.63	0.656	0.629	0.63475	0.00623874
																	3.5	0.55	0.557	0.561	0.556	0.00262467	0.582	0.624	0.684	0.63	0.0241661	0.619	0.606	0.592	0.622	0.60975	0.00594112	0.654	0.652	0.688	0.657	0.66275	0.00734315
																	4	0.562	0.578	0.569	0.569667	0.00378104	0.579	0.633	0.688	0.633333	0.0256919	0.639	0.61	0.601	0.633	0.62075	0.0078611	0.676	0.665	0.7	0.666	0.67675	0.00704783
																	4.5	0.568	0.575	0.573	0.572	0.00169967	0.589	0.637	0.693	0.639667	0.0245372	0.638	0.613	0.612	0.64	0.62575	0.00663678	0.671	0.66	0.696	0.667	0.6735	0.00678694
																	5	0.577	0.579	0.583	0.579667	0.00144016	0.593	0.639	0.694	0.642	0.0238374	0.633	0.622	0.602	0.644	0.62525	0.00775705	0.683	0.663	0.673	0.656	0.66875	0.00510361
																	5.5	0.571	0.589	0.581	0.580333	0.00425136	0.585	0.646	0.686	0.639	0.0239768	0.632	0.62	0.61	0.652	0.6285	0.00782224	0.667	0.659	0.67	0.652	0.662	0.00351781
																	6	0.555	0.58	0.579	0.571333	0.00667222	0.597	0.642	0.687	0.642	0.0212132	0.616	0.62	0.617	0.654	0.62675	0.00790075	0.667	0.661	0.674	0.648	0.6625	0.00477624
																	6.5	0.565	0.583	0.577	0.575	0.00432049	0.587	0.647	0.68	0.638	0.0222261	0.613	0.611	0.616	0.662	0.6255	0.0105741	0.663	0.658	0.657	0.64	0.6545	0.00433734
																	7.25	0.118	0.12	0.133	0.123667	0.00383937	0.14	0.128	0.153	0.140333	0.00589413	0.088	0.132	0.138	0.123	0.12025	0.00968488	0.1	0.119	0.112	0.142	0.11825	0.00765159
																	7.5	0.13	0.157	0.145	0.144	0.00637704	0.166	0.157	0.157	0.16	0.00244949	0.091	0.146	0.142	0.122	0.12525	0.0108822	0.115	0.144	0.131	0.159	0.13725	0.00811153
																	7.75	0.141	0.15	0.157	0.149333	0.00378104	0.169	0.174	0.165	0.169333	0.00212568	0.104	0.161	0.156	0.133	0.1385	0.0112722	0.116	0.153	0.134	0.168	0.14275	0.00979397
																	8.5	0.566	0.618	0.624	0.602667	0.0150358	0.647	0.677	0.711	0.678333	0.0150948	0.638	0.635	0.659	0.71	0.6605	0.0150187	0.69	0.695	0.666	0.666	0.67925	0.0066837
																	9	0.551	0.609	0.602	0.587333	0.0149245	0.621	0.645	0.693	0.653	0.017282	0.622	0.625	0.646	0.697	0.6475	0.0150187	0.662	0.682	0.649	0.631	0.656	0.00930726
																	9.5	0.54	0.584	0.601	0.575	0.0148399	0.602	0.638	0.692	0.644	0.0213542	0.603	0.604	0.629	0.689	0.63125	0.0174656	0.65	0.657	0.625	0.618	0.6375	0.00818917
																	10	0.536	0.585	0.588	0.569667	0.0137625	0.605	0.622	0.677	0.634667	0.0177409	0.597	0.614	0.635	0.688	0.6335	0.0171118	0.645	0.649	0.623	0.621	0.6345	0.0062998
																	10.5	0.529	0.563	0.595	0.562333	0.0155587	0.599	0.613	0.672	0.628	0.0182635	0.591	0.596	0.628	0.683	0.6245	0.0183184	0.642	0.642	0.623	0.614	0.63025	0.00608661
																	11	0.527	0.579	0.587	0.564333	0.0153575	0.581	0.623	0.672	0.625333	0.02147	0.584	0.598	0.624	0.681	0.62175	0.0185485	0.639	0.645	0.608	0.614	0.6265	0.00789383
																	11.5	0.526	0.582	0.584	0.564	0.0155206	0.595	0.626	0.676	0.632333	0.0192662	0.589	0.596	0.623	0.68	0.622	0.017906	0.636	0.646	0.617	0.617	0.629	0.006255
																	12	0.512	0.579	0.586	0.559	0.0192585	0.579	0.621	0.673	0.624333	0.0221978	0.585	0.6	0.626	0.682	0.62325	0.0184776	0.632	0.65	0.619	0.622	0.63075	0.00605573
																	12.5	0.53	0.548	0.59	0.556	0.0145144	0.596	0.612	0.676	0.628	0.0199555	0.59	0.587	0.632	0.687	0.624	0.0202454	0.641	0.647	0.617	0.625	0.6325	0.0060156
																	13.25	0.115	0.142	0.145	0.134	0.00778888	0.151	0.142	0.141	0.144667	0.00259629	0.081	0.142	0.142	0.126	0.12275	0.0124869	0.09	0.123	0.121	0.142	0.119	0.00932068
																	13.5	0.14	0.153	0.153	0.148667	0.00353815	0.156	0.141	0.15	0.149	0.00355903	0.102	0.16	0.16	0.128	0.1375	0.0121527	0.107	0.14	0.118	0.163	0.132	0.0107413
																	13.75	0.156	0.157	0.16	0.157667	0.000981307	0.156	0.169	0.153	0.159333	0.00400925	0.105	0.165	0.162	0.133	0.14125	0.012188	0.118	0.153	0.152	0.176	0.14975	0.0103463
																	14.5	0.543	0.611	0.639	0.597667	0.0232729	0.661	0.655	0.727	0.681	0.0188326	0.614	0.638	0.67	0.735	0.66425	0.0227112	0.693	0.692	0.64	0.657	0.6705	0.0114045
																	15	0.547	0.567	0.613	0.575667	0.0159536	0.624	0.643	0.703	0.656667	0.0194384	0.593	0.603	0.655	0.712	0.64075	0.023697	0.648	0.65	0.597	0.625	0.63	0.010718
																	15.5	0.522	0.58	0.607	0.569667	0.020474	0.606	0.638	0.682	0.642	0.0179877	0.58	0.606	0.644	0.71	0.635	0.0244591	0.635	0.649	0.597	0.62	0.62525	0.00963311
																	16	0.508	0.566	0.601	0.558333	0.0221426	0.606	0.605	0.691	0.634	0.0232713	0.576	0.604	0.641	0.7	0.63025	0.0232012	0.636	0.647	0.597	0.621	0.62525	0.00937
																	16.5	0.518	0.563	0.597	0.559333	0.0186806	0.593	0.626	0.692	0.637	0.0237627	0.58	0.599	0.635	0.699	0.62825	0.0226864	0.627	0.639	0.609	0.625	0.625	0.00533854
																	17	0.503	0.555	0.6	0.552667	0.022883	0.599	0.625	0.689	0.637667	0.0218344	0.572	0.587	0.627	0.702	0.622	0.0251868	0.631	0.653	0.595	0.624	0.62575	0.0103645
																	17.5	0.507	0.551	0.596	0.551333	0.0209779	0.596	0.613	0.702	0.637	0.026837	0.577	0.593	0.635	0.7	0.62625	0.0237786	0.636	0.648	0.617	0.633	0.6335	0.00552834
																	18	0.517	0.553	0.592	0.554	0.0176824	0.586	0.629	0.695	0.636667	0.0258815	0.563	0.586	0.632	0.703	0.621	0.0267325	0.633	0.65	0.614	0.624	0.63025	0.00661792
																	18.5	0.498	0.574	0.599	0.557	0.024797	0.588	0.613	0.693	0.631333	0.0258557	0.569	0.591	0.632	0.701	0.62325	0.0251306	0.643	0.646	0.611	0.63	0.6325	0.00689656
																	19.25	0.125	0.134	0.144	0.134333	0.00448041	0.139	0.134	0.144	0.139	0.00235702	0.095	0.142	0.146	0.128	0.12775	0.0100273	0.088	0.135	0.117	0.151	0.12275	0.011696
																	19.5	0.138	0.159	0.156	0.151	0.00535413	0.152	0.142	0.145	0.146333	0.00241906	0.11	0.154	0.162	0.135	0.14025	0.0100148	0.103	0.145	0.134	0.166	0.137	0.0113743
																	19.75	0.156	0.154	0.165	0.158333	0.00276218	0.154	0.155	0.148	0.152333	0.00178471	0.133	0.175	0.174	0.135	0.15425	0.0101327	0.103	0.155	0.135	0.181	0.1435	0.0142544
																	20.5	0.532	0.611	0.663	0.602	0.0310948	0.67	0.656	0.749	0.691667	0.0236377	0.602	0.631	0.677	0.753	0.66575	0.0285162	0.693	0.697	0.648	0.679	0.67925	0.00962013
																	21	0.528	0.571	0.622	0.573667	0.0221827	0.616	0.625	0.716	0.652333	0.0260782	0.58	0.601	0.65	0.729	0.64	0.0286596	0.661	0.665	0.617	0.643	0.6465	0.00947035
																	21.5	0.504	0.572	0.613	0.563	0.0259529	0.608	0.629	0.703	0.646667	0.0235246	0.561	0.583	0.646	0.722	0.628	0.031299	0.642	0.66	0.61	0.644	0.639	0.00906918
																	22	0.506	0.564	0.604	0.558	0.0232283	0.605	0.622	0.694	0.640333	0.0222727	0.564	0.587	0.634	0.711	0.624	0.0281047	0.645	0.65	0.603	0.638	0.634	0.00919918
																	22.5	0.5	0.554	0.602	0.552	0.0240555	0.6	0.616	0.698	0.638	0.0247835	0.565	0.583	0.637	0.701	0.6215	0.0264988	0.638	0.651	0.615	0.635	0.63475	0.00644569
																	23	0.518	0.561	0.6	0.559667	0.0193352	0.596	0.611	0.705	0.637333	0.0278501	0.575	0.587	0.641	0.708	0.62775	0.0262901	0.637	0.661	0.601	0.638	0.63425	0.0107318
																	23.5	0.51	0.552	0.603	0.555	0.0219545	0.59	0.614	0.692	0.632	0.0251396	0.574	0.584	0.639	0.702	0.62475	0.0255034	0.636	0.653	0.616	0.642	0.63675	0.006721
																	24	0.517	0.561	0.604	0.560667	0.0205065	0.588	0.618	0.71	0.638667	0.0299679	0.569	0.588	0.633	0.711	0.62525	0.0273459	0.635	0.653	0.612	0.637	0.63425	0.00730903
																	24.5	0.499	0.557	0.6	0.552	0.0238933	0.588	0.626	0.697	0.637	0.0260811	0.568	0.588	0.632	0.705	0.62325	0.0262854	0.633	0.661	0.601	0.642	0.63425	0.0108477
																	25.25	0.112	0.145	0.138	0.131667	0.00819666	0.14	0.129	0.147	0.138667	0.00427742	0.095	0.147	0.148	0.125	0.12875	0.0107725	0.09	0.136	0.112	0.153	0.12275	0.0119341
																	25.5	0.136	0.152	0.152	0.146667	0.00435465	0.142	0.156	0.145	0.147667	0.00347478	0.122	0.162	0.161	0.127	0.143	0.00929382	0.105	0.149	0.137	0.169	0.14	0.0116082
																	25.75	0.152	0.148	0.163	0.154333	0.00366161	0.16	0.158	0.154	0.157333	0.00144016	0.14	0.181	0.175	0.135	0.15775	0.0102187	0.104	0.153	0.14	0.179	0.144	0.0135139
																	26.5	0.542	0.59	0.663	0.598333	0.0287222	0.661	0.653	0.766	0.693333	0.0297259	0.61	0.638	0.685	0.753	0.6715	0.0270751	0.696	0.71	0.665	0.694	0.69125	0.00818058
																	27	0.526	0.568	0.636	0.576667	0.0261676	0.626	0.631	0.733	0.663333	0.0284657	0.573	0.594	0.667	0.735	0.64225	0.0319558	0.665	0.675	0.627	0.66	0.65675	0.0090026
																	27.5	0.51	0.551	0.618	0.559667	0.0257006	0.611	0.624	0.7	0.645	0.0226618	0.572	0.591	0.645	0.723	0.63275	0.0292924	0.649	0.657	0.611	0.653	0.6425	0.00920258
																	28	0.499	0.554	0.606	0.553	0.0252234	0.592	0.623	0.709	0.641333	0.0285748	0.57	0.586	0.64	0.716	0.628	0.0285219	0.641	0.667	0.608	0.651	0.64175	0.0107899
																	28.5	0.51	0.542	0.614	0.555333	0.0251101	0.601	0.628	0.708	0.645667	0.0262312	0.565	0.592	0.641	0.72	0.6295	0.0294629	0.631	0.661	0.611	0.645	0.637	0.00919239
																	29	0.515	0.535	0.606	0.552	0.0225438	0.607	0.629	0.697	0.644333	0.0221175	0.564	0.585	0.637	0.703	0.62225	0.0268314	0.644	0.666	0.612	0.65	0.643	0.00981071
																	29.5	0.515	0.548	0.61	0.557667	0.0227368	0.585	0.622	0.707	0.638	0.0294882	0.569	0.582	0.627	0.717	0.62375	0.02899	0.646	0.659	0.623	0.648	0.644	0.0065479
																	30	0.507	0.551	0.603	0.553667	0.0226536	0.586	0.615	0.705	0.635333	0.0292511	0.569	0.582	0.636	0.707	0.6235	0.0271811	0.643	0.656	0.59	0.644	0.63325	0.0127445
																	Y(I)	Spruce					Spruce					Spruce						Spruce
																	Time(min)	AA-1	AA-2	AA-3	Ave.	S.E.	CT-1	CT-2	CT-3	Ave.	S.E.	AA-24H-1	AA-24H-2	AA-24H-3	AA-24H-4	Ave.	S.E.	CT-24H-1	CT-24H-2	CT-24H-3	Ave.	S.E.
																	2.5	0.609	0.534	0.595	0.579333	0.0187991	0.483	0.571	0.62	0.558	0.0327244	0.603	0.654	0.653	0.636	0.6365	0.0103108	0.59	0.642	0.477	0.569667	0.0397669
																	3	0.629	0.57	0.612	0.603667	0.0143165	0.573	0.687	0.67	0.643333	0.0289917	0.657	0.693	0.719	0.679	0.687	0.0112472	0.667	0.716	0.562	0.648333	0.0370895
																	3.5	0.653	0.612	0.632	0.632333	0.00966475	0.66	0.791	0.692	0.714333	0.032195	0.682	0.711	0.732	0.703	0.707	0.00895126	0.718	0.752	0.654	0.708	0.0234568
																	4	0.648	0.634	0.646	0.642667	0.00356942	0.733	0.874	0.711	0.772667	0.0416929	0.686	0.72	0.754	0.711	0.71775	0.0121777	0.739	0.788	0.739	0.755333	0.0133361
																	4.5	0.671	0.649	0.662	0.660667	0.00521394	0.802	0.888	0.723	0.804333	0.0389025	0.698	0.723	0.758	0.729	0.727	0.0106712	0.756	0.791	0.824	0.790333	0.0160301
																	5	0.681	0.656	0.674	0.670333	0.00607972	0.802	0.893	0.736	0.810333	0.0371613	0.694	0.729	0.767	0.729	0.72975	0.0129101	0.764	0.792	0.855	0.803667	0.0219714
																	5.5	0.679	0.674	0.666	0.673	0.00309121	0.813	0.905	0.732	0.816667	0.040804	0.706	0.733	0.782	0.732	0.73825	0.0137403	0.772	0.823	0.895	0.83	0.0291319
																	6	0.678	0.689	0.674	0.680333	0.00366161	0.837	0.9	0.736	0.824333	0.0389995	0.707	0.756	0.787	0.745	0.74875	0.014302	0.774	0.836	0.908	0.839333	0.0316134
																	6.5	0.679	0.68	0.684	0.681	0.00124722	0.848	0.908	0.733	0.829667	0.0419214	0.718	0.745	0.777	0.742	0.7455	0.0104911	0.781	0.823	0.909	0.837667	0.0307583
																	7.25	0.11	0.072	0.091	0.091	0.00895669	0.111	0.131	0.108	0.116667	0.00589413	0.089	0.118	0.095	0.099	0.10025	0.00542419	0.094	0.097	0.116	0.102333	0.00562402
																	7.5	0.112	0.069	0.097	0.0926667	0.0102884	0.117	0.15	0.117	0.128	0.00898146	0.09	0.121	0.105	0.109	0.10625	0.00553822	0.1	0.09	0.115	0.101667	0.00593171
																	7.75	0.116	0.076	0.103	0.0983333	0.00961865	0.133	0.151	0.111	0.131667	0.00944379	0.094	0.131	0.102	0.109	0.109	0.00688295	0.104	0.105	0.121	0.11	0.00449691
																	8.5	0.713	0.707	0.723	0.714333	0.00381032	0.887	0.925	0.788	0.866667	0.0333411	0.76	0.795	0.813	0.768	0.784	0.0105889	0.797	0.848	0.956	0.867	0.038271
																	9	0.69	0.696	0.714	0.7	0.00588784	0.884	0.903	0.777	0.854667	0.032022	0.761	0.775	0.815	0.767	0.7795	0.0105445	0.803	0.854	0.945	0.867333	0.0339095
																	9.5	0.665	0.697	0.7	0.687333	0.00914492	0.866	0.89	0.756	0.837333	0.0336826	0.742	0.758	0.808	0.759	0.76675	0.0123763	0.782	0.842	0.942	0.855333	0.0381032
																	10	0.662	0.682	0.69	0.678	0.00679869	0.852	0.877	0.754	0.827667	0.0306461	0.727	0.756	0.792	0.752	0.75675	0.011594	0.775	0.831	0.916	0.840667	0.0334675
																	10.5	0.659	0.697	0.684	0.68	0.00910433	0.862	0.877	0.734	0.824333	0.0370475	0.726	0.741	0.798	0.748	0.75325	0.0135156	0.769	0.837	0.932	0.846	0.0385948
																	11	0.657	0.696	0.683	0.678667	0.00936107	0.854	0.871	0.729	0.818	0.0365544	0.725	0.745	0.788	0.756	0.7535	0.0114045	0.771	0.846	0.934	0.850333	0.0384602
																	11.5	0.664	0.708	0.685	0.685667	0.0103745	0.869	0.877	0.739	0.828333	0.0365189	0.728	0.747	0.797	0.753	0.75625	0.0126361	0.773	0.841	0.944	0.852667	0.0405855
																	12	0.662	0.719	0.693	0.691333	0.0134522	0.862	0.871	0.734	0.822333	0.0361243	0.736	0.776	0.798	0.759	0.76725	0.0113654	0.783	0.852	0.946	0.860333	0.0385698
																	12.5	0.667	0.723	0.693	0.694333	0.0132105	0.872	0.883	0.746	0.833667	0.0358836	0.748	0.759	0.811	0.758	0.769	0.0123136	0.778	0.846	0.944	0.856	0.039339
																	13.25	0.115	0.093	0.106	0.104667	0.00521394	0.128	0.138	0.112	0.126	0.00618241	0.099	0.131	0.104	0.112	0.1115	0.0060879	0.104	0.104	0.124	0.110667	0.00544331
																	13.5	0.108	0.064	0.109	0.0936667	0.0121137	0.144	0.151	0.123	0.139333	0.00686915	0.095	0.135	0.107	0.111	0.112	0.00726292	0.11	0.108	0.14	0.119333	0.00845029
																	13.75	0.117	0.084	0.11	0.103667	0.00819666	0.136	0.166	0.116	0.139333	0.0118634	0.105	0.125	0.108	0.119	0.11425	0.00405239	0.107	0.109	0.152	0.122667	0.0119846
																	14.5	0.698	0.739	0.735	0.724	0.0106562	0.885	0.919	0.803	0.869	0.0281109	0.783	0.807	0.831	0.786	0.80175	0.00962662	0.827	0.866	0.966	0.886333	0.0337979
																	15	0.688	0.723	0.719	0.71	0.00903081	0.879	0.902	0.772	0.851	0.0327041	0.763	0.762	0.831	0.777	0.78325	0.0140995	0.809	0.852	0.958	0.873	0.0361509
																	15.5	0.671	0.722	0.704	0.699	0.0121929	0.875	0.886	0.76	0.840333	0.0328983	0.751	0.755	0.812	0.763	0.77025	0.0122443	0.8	0.843	0.957	0.866667	0.0382458
																	16	0.667	0.714	0.695	0.692	0.0111455	0.861	0.876	0.743	0.826667	0.0343393	0.739	0.751	0.807	0.762	0.76475	0.0128568	0.787	0.846	0.941	0.858	0.0366273
																	16.5	0.661	0.718	0.687	0.688667	0.0134522	0.861	0.85	0.729	0.813333	0.0345264	0.74	0.756	0.801	0.757	0.7635	0.0113385	0.774	0.836	0.953	0.854333	0.0428494
																	17	0.654	0.724	0.68	0.686	0.01668	0.857	0.859	0.722	0.812667	0.0370175	0.74	0.748	0.806	0.758	0.763	0.012816	0.776	0.854	0.946	0.858667	0.0401147
																	17.5	0.659	0.73	0.682	0.690333	0.0170772	0.867	0.846	0.726	0.813	0.0358608	0.737	0.76	0.817	0.762	0.769	0.0147012	0.777	0.849	0.947	0.857667	0.0402253
																	18	0.658	0.726	0.683	0.689	0.0162138	0.869	0.86	0.737	0.822	0.0347659	0.751	0.778	0.816	0.766	0.77775	0.0120332	0.786	0.846	0.953	0.861667	0.0398785
																	18.5	0.671	0.73	0.683	0.694667	0.0146995	0.868	0.861	0.734	0.821	0.0355559	0.731	0.774	0.82	0.78	0.77625	0.0157733	0.789	0.846	0.955	0.863333	0.0397613
																	19.25	0.113	0.084	0.103	0.1	0.00694422	0.124	0.153	0.116	0.131	0.00917727	0.11	0.144	0.113	0.117	0.121	0.00675463	0.105	0.112	0.15	0.122333	0.0114147
																	19.5	0.102	0.081	0.117	0.1	0.00852447	0.149	0.157	0.124	0.143333	0.00811492	0.1	0.132	0.11	0.113	0.11375	0.00579197	0.108	0.11	0.15	0.122667	0.0111687
																	19.75	0.105	0.083	0.12	0.102667	0.00877285	0.135	0.171	0.113	0.139667	0.0138028	0.102	0.131	0.11	0.117	0.115	0.00532682	0.105	0.115	0.169	0.129667	0.0162298
																	20.5	0.717	0.74	0.733	0.73	0.00555778	0.889	0.913	0.791	0.864333	0.030468	0.769	0.813	0.835	0.788	0.80125	0.0124819	0.81	0.872	0.989	0.890333	0.0428494
																	21	0.689	0.733	0.716	0.712667	0.0104598	0.88	0.88	0.766	0.842	0.0310269	0.759	0.766	0.83	0.773	0.782	0.0140757	0.801	0.867	0.963	0.877	0.0384014
																	21.5	0.681	0.704	0.699	0.694667	0.0057025	0.862	0.881	0.745	0.829333	0.034719	0.74	0.773	0.822	0.781	0.779	0.0145988	0.791	0.845	0.953	0.863	0.0388844
																	22	0.674	0.724	0.688	0.695333	0.0121594	0.865	0.857	0.744	0.822	0.0318991	0.728	0.754	0.806	0.765	0.76325	0.0140507	0.785	0.85	0.933	0.856	0.0349698
																	22.5	0.668	0.707	0.685	0.686667	0.00921754	0.857	0.848	0.728	0.811	0.0339509	0.723	0.774	0.811	0.761	0.76725	0.0157257	0.776	0.838	0.936	0.85	0.0380292
																	23	0.682	0.708	0.683	0.691	0.00694422	0.866	0.843	0.717	0.808667	0.0378134	0.719	0.75	0.805	0.765	0.75975	0.0154733	0.777	0.839	0.924	0.846667	0.0347893
																	23.5	0.681	0.72	0.676	0.692333	0.0113562	0.849	0.852	0.729	0.81	0.0330757	0.727	0.754	0.826	0.764	0.76775	0.0181259	0.777	0.841	0.928	0.848667	0.0357284
																	24	0.674	0.738	0.688	0.7	0.0158605	0.853	0.849	0.729	0.810333	0.0332176	0.736	0.764	0.822	0.781	0.77575	0.0155819	0.786	0.84	0.93	0.852	0.0342929
																	24.5	0.679	0.726	0.688	0.697667	0.0117599	0.848	0.856	0.741	0.815	0.0302692	0.731	0.773	0.817	0.779	0.775	0.015248	0.776	0.854	0.942	0.857333	0.0391502
																	25.25	0.117	0.078	0.105	0.1	0.0094163	0.149	0.152	0.123	0.141333	0.00751788	0.108	0.137	0.105	0.112	0.1155	0.00632949	0.116	0.121	0.147	0.128	0.00784573
																	25.5	0.116	0.094	0.117	0.109	0.00612826	0.146	0.162	0.124	0.144	0.00899383	0.108	0.137	0.109	0.123	0.11925	0.00592004	0.11	0.108	0.169	0.129	0.0163367
																	25.75	0.119	0.083	0.117	0.106333	0.00953745	0.155	0.161	0.114	0.143333	0.0120585	0.109	0.13	0.121	0.125	0.12125	0.00387903	0.13	0.114	0.168	0.137333	0.0130753
																	26.5	0.72	0.742	0.73	0.730667	0.00519259	0.879	0.904	0.794	0.859	0.0271825	0.762	0.809	0.838	0.793	0.8005	0.0137318	0.817	0.872	0.953	0.880667	0.0322502
																	27	0.704	0.718	0.704	0.708667	0.00381032	0.878	0.872	0.76	0.836667	0.031331	0.746	0.765	0.817	0.773	0.77525	0.0130114	0.801	0.867	0.926	0.864667	0.0294782
																	27.5	0.698	0.725	0.7	0.707667	0.00709199	0.849	0.863	0.746	0.819333	0.0301195	0.724	0.756	0.812	0.777	0.76725	0.0159976	0.796	0.841	0.904	0.847	0.0255734
																	28	0.686	0.725	0.685	0.698667	0.0107531	0.836	0.861	0.739	0.812	0.0303791	0.716	0.747	0.806	0.768	0.75925	0.0163607	0.78	0.838	0.907	0.841667	0.0299716
																	28.5	0.679	0.709	0.676	0.688	0.00860233	0.839	0.833	0.724	0.798667	0.0305153	0.719	0.739	0.804	0.765	0.75675	0.0158917	0.768	0.83	0.909	0.835667	0.0333144
																	29	0.671	0.707	0.68	0.686	0.00883176	0.857	0.839	0.717	0.804333	0.0359052	0.728	0.746	0.813	0.762	0.76225	0.0158366	0.774	0.839	0.906	0.839667	0.0311139
																	29.5	0.704	0.719	0.676	0.699667	0.0102884	0.838	0.827	0.714	0.793	0.0323557	0.723	0.755	0.817	0.763	0.7645	0.0169023	0.769	0.83	0.895	0.831333	0.0297035
																	30	0.687	0.717	0.673	0.692333	0.010597	0.847	0.831	0.72	0.799333	0.0326065	0.725	0.748	0.816	0.77	0.76475	0.016798	0.77	0.834	0.908	0.837333	0.0325554
[truncated: 6 more columns]

## Sheet: Fig. S2
		Pine								Spruce
	Date	Sample 1	Sample 2	Sample 3	Sample 4	Sample 5	Sample 6	Ave.	S.E.	Sample 1	Sample 2	Sample 3	Sample 4	Sample 5	Sample 6	Ave.	S.E.
	2017-03-27	-0.775358	-0.770696	-0.93373	-0.457096	-0.327043	-0.901098	-0.69417	0.100605	0.322689	0.516875	0.18527	0.263446	0.561429	0.0756711	0.320897	0.0770492
	2017-04-03	-1.76803	-1.9162	-3.885	-1.11189		-0.758989	-1.88802	0.494984	-0.177982	-1.42301	-0.557215	-0.0694458	-0.422267	0.0891688	-0.426791	0.221005
	2017-04-10	-0.919878	-0.701811	-1.02887	-0.202822	-0.3452	-0.930793	-0.688229	0.139285	1.7977	1.55338	1.02377	1.40028	1.52579	1.13791	1.40647	0.116548
	2017-04-18	-1.2892	-2.4206	-2.15236	-2.26236	-2.09419	-1.72416	-1.99048	0.169175	-2.94258	-2.51819	-1.70699	-1.32877	-1.06642	-0.437745	-1.66678	0.380324
	2017-04-24	-0.775417	-1.10078	-0.831353	-1.60534	-1.11351	-1.38001	-1.1344	0.129664	-0.283531	-0.0249553	-1.22262	0.225889	-0.0526656	0.231953	-0.187655	0.221519
	2017-05-02	-0.0402852	-0.374611	-0.548836	-0.0533826	-0.913485	-0.503778	-0.405729	0.134978	1.24234	1.07728	0.928938	1.2149	1.52062	1.1492	1.18888	0.0806606
	2017-05-08	-1.06139	-0.763142	-0.383594	-0.193556	-0.161425	-0.307244	-0.478391	0.146156	0.794792	-0.0546962	-0.750782	-0.0109304	0.374741	1.2357	0.264804	0.28549
	2017-05-16	-0.588207	-2.95583	-0.345571	-1.53377	-0.298711	-0.461743	-1.031	0.427436	0.315705	-0.0589993	0.0676714	0.156113	0.152327		0.127	0.05593
	2017-05-23	1.07204	1.6383	1.49445	1.44769	1.70931	1.47745	1.473	0.0902229	1.65649	1.07528	1.18673	1.79945	1.68969	1.29455	1.45	0.123291
	2017-05-29	1.63337	-0.628216	0.620154	0.619851	1.2233	-0.521524	0.491156	0.37204	1.21443	0.681454	0.790222	0.694764	0.861252	0.583481	0.804266	0.0908286
	2017-06-05	-0.401845	-3.12906	-0.650397	-0.0685033	-3.01652	-0.890566	-1.35948	0.55328	1.97446	1.39032	1.08707	1.82504	0.341501		1.32368	0.266144
	2017-06-19	3.59928	3.64492	2.55399	2.72003	3.40433	2.79626	3.1198	0.19759	0.152094	0.83673	0.257196	-0.118871	0.772242	-0.116104	0.297215	0.171595
	2017-07-17	3.26622	2.85102	4.70309	1.62606	4.33293	1.85829	3.106	0.51276	0.0825305	0.228554	0.104306	0.206433	0.253641	0.0526633	0.155	0.0347011
	2017-08-14	2.50713	1.17568	2.05673	1.28052	0.459904		1.49599	0.326556	0.865534	0.124308	0.654068	-0.0531104	-0.1202	0.160924	0.271921	0.162473
	2017-09-13	2.69599	3.27419	1.84763	1.99608	2.97911	4.013	2.801	0.331089	0.0603813	1.11869	0.546865	0.128542	0.737204	0.531566	0.521	0.160442
	2017-10-20	0.45483	0.276979	0.10024	0.485067	-0.448523	-0.361306	0.085	0.164932	1.0172	0.84685	1.16334	0.868442	1.10624	1.95405	1.159	0.166974
	2017-11-02	0.503721	0.299717	0.275275	0.0674629	0.208936	0.0509932	0.234	0.0685857	2.2901	1.9749	1.89078	2.42617	2.54376	1.43982	2.094	0.166974
	2017-11-17	-0.990636	-1.41886	-0.787473	-0.563641	-0.428254	-1.6274	-0.969	0.193918	-0.0827265	-0.244704	0.749137	0.457175	0.435861		0.263	0.168607
	2017-12-01	-0.162099	-0.666401	-0.0114483	-1.31031	-1.01255		-0.633	0.224537	-0.545751	-1.72411	-0.45116	-0.0320638	-0.582738	0.0816163	-0.542	0.261687
	2017-12-20	-0.630462	-1.02017	-0.764693	-0.60056	-2.00359	-0.657609	-0.946	0.220454	-0.540573	1.05	0.656447	0.348844	-0.640127	0.282325	0.193	0.271485
	2018-01-17	-0.617338	-1.78738	-0.428489	-1.77164	-0.632718		-1.048	0.274751	-0.902757	-0.434196	-0.137798	0.0464668	-0.0954541	-0.116499	-0.273	0.141254

## Sheet: Fig. S3
			Pine						Spruce
		Glucose	Feb	Mar	Apr	May	Jun		Feb	Mar	Apr	May	Jun
		Sample 1	13.0626	6.21598	6.15046	8.08323	2.61251	Sample 1	2.62889	1.54785	1.72803	5.82288	1.46129
		Sample 2	9.99962	7.64099	4.56166	7.54271	2.13751	Sample 2	1.95734	0.188363	4.08666	0.958195	0.255932
		Sample 3	12.088	8.27979	7.00219	7.13323	2.21941	Sample 3	3.25131	0	0	0.54871	1.44477
		Ave.	11.7167	7.37892	5.90477	7.58639	2.32314	Ave.	2.61251	0.578739	1.93823	2.44326	1.054
		S.D.	1.56486	1.05657	1.23868	0.476506	0.253925	S.D.	0.647142	0.844546	2.05142	2.93399	0.691195
			Pine						Spruce
		Fructose	Feb	Mar	Apr	May	Jun		Feb	Mar	Apr	May	Jun
		Sample 1	1.4332	1.44958	4.23407	3.84097	1.59699	Sample 1	0.82716	0	0.990954	0.139225	1.3457
		Sample 2	1.17113	1.84268	3.36597	5.2496	2.02286	Sample 2	0	0.646986	0	0.0245691	0
		Sample 3	2.58794	1.59699	3.38235	5.00391	1.84268	Sample 3	1.28578	1.8263	0.909057	1.05647	0.0743027
		Ave.	1.73076	1.62975	3.6608	4.69816	1.82084	Ave.	0.704314	0.82443	0.633337	0.406755	0.473336
		S.D.	0.753823	0.19859	0.496542	0.752443	0.21377	S.D.	0.651635	0.925991	0.550012	0.565584	0.756406
			Pine						Spruce
		Sucrose	Feb	Mar	Apr	May	Jun		Feb	Mar	Apr	May	Jun
		Sample 1	4.89334	3.23084	5.31102	8.51319	2.65756	Sample 1	0.200648	0.0122845	0	0.438149	0.821458
		Sample 2	6.78517	2.05971	6.41663	7.4731	2.00238	Sample 2	0.159699	0	0.438149	0	0.482968
		Sample 3	4.63127	2.37092	3.8942	9.47958	2.48148	Sample 3	0.298924	0	0.00409485	0.200648	0.813202
		Ave.	5.43659	2.55382	5.20728	8.48862	2.38047	Ave.	0.219757	0.00409485	0.147415	0.212932	0.705876
		S.D.	1.17522	0.606609	1.26441	1.00346	0.339066	S.D.	0.0715525	0.00709249	0.251792	0.219333	0.193088
			Pine						Spruce
		Starch	Feb	Mar	Apr	May	Jun		Feb	Mar	Apr	May	Jun
		Sample 1	0.0021729	0.00253707	0.00265846	0.0258442	0.420972	Sample 1	0.00460072	0.00229429	0.022688	0.254059	0.503761
		Sample 2	0.0021729	0.00338681	0.00277986	0.0325207	0.373872	Sample 2	0.00338681	0.00168734	0.0241447	0.254302	0.521363
		Sample 3	0.00193012	0.00326542	0.00193012	0.0294859	0.43566	Sample 3	0.00290125	0.00241568	0.0300928	0.244591	0.510073
		Ave.	0.00209197	0.0030631	0.00245615	0.0292836	0.410168	Ave.	0.00362959	0.00213244	0.0256418	0.250984	0.511732
		S.D.	0.00014017	0.000459579	0.000459579	0.00334285	0.0322798	S.D.	0.000875363	0.000390218	0.00392289	0.00553806	0.00891736

## Sheet: Fig. S4
Figure S4a
	Pine	Cold acclimated 1	Cold acclimated 2	Cold acclimated 3	Cold acclimated 4			TM-10°C-1	TM-10°C-2	TM-10°C-3	TM-10°C-4			TM-22°C-1	TM-22°C-2	TM-22°C-3	TM-22°C-4			DL-6h-1	DL-6h-2	DL-6h-3	DL-6h-4			DL-13h-1	DL-13h-2	DL-13h-3	DL-13h-4
	CO2 ppm	An	An	An	An	Ave.	S.E.	An	An	An	An	Ave.	S.E.	An	An	An	An	Ave.	S.E.	An	An	An	An	Ave.	S.E.	An	An	An	An	Ave.	S.E.
	200	2.58296	3.24953	4.31298	5.37121	3.87917	0.529799	3.40242	4.67714	4.56425	4.15154	4.19884	0.249852	4.02414	6.87618	4.63279	5.87465	5.35194	0.552085	3.82793	4.01575	3.74776	3.87756	3.86725	0.0487222	3.59584	4.66325	3.76882	3.07063	3.77463	0.286929
	150	1.72571	2.08869	2.66715	3.47516	2.48918	0.330446	2.27955	3.09004	3.187	2.78748	2.83602	0.176728	2.87415	4.86333	3.61696	4.19434	3.8872	0.36627	2.5096	2.57937	2.4599	2.49601	2.51122	0.021669	2.20792	2.96929	2.39708	1.84903	2.35583	0.202602
	100	0.789462	0.926723	0.951977	1.8308	1.12474	0.206153	1.07499	1.36658	1.60582	1.34747	1.34871	0.0939905	1.41158	2.56923	2.00442	2.25412	2.05984	0.21221	1.14323	1.10669	1.10286	1.07773	1.10763	0.0116878	0.721801	1.21962	0.941803	0.683467	0.891673	0.106732
	400	6.67613	8.07336	10.4173	13.539	9.67644	1.3	8.47035	11.4803	11.3539	9.18933	10.1235	0.659556	11.7699	16.6375	13.8928	14.4655	14.1914	0.866441	9.2089	7.84932	9.28259	8.05602	8.59921	0.325586	9.1255	9.35465	8.664	5.74785	8.223	0.725259
	650	10.9319	13.2124	15.536	22.0383	15.4297	2.07413	13.6313	18.0181	18.0114	14.0984	15.9398	1.04076	19.4531	26.2103	22.6721	23.1129	22.8621	1.19715	14.4695		14.7927	11.8187	13.6936	0.769227	14.4059	13.199	13.2074	8.09961	12.228	1.21678
	800	12.8906	15.4957	17.0776	25.9943	17.8646	2.46304	15.9327	20.805	20.8366	15.7535	18.332	1.24484	23.3585	30.6548	26.8292	27.3887	27.0578	1.29384	16.5237		16.9552	12.682	15.387	1.10898	16.6363	13.8681	14.2196	8.57133	13.3238	1.47177
	1000	14.9399	17.5487	18.2559	28.9136	19.9145	2.67018	18.2722	23.3658	23.317	17.5258	20.6202	1.36702	27.1332	34.6488	30.4022	31.3649	30.8873	1.33943	18.1926		18.6364	13.7236	16.8509	1.28098	18.5964	14.768	14.9086	9.80506	14.5195	1.56245
	1200	16.5804	18.8212	18.9392	30.6859	21.2567	2.76224	20.1	25.1079	24.9055	18.9637	22.2693	1.38386	29.8198	37.3499	33.5735	34.006	33.6873	1.33431	19.157		19.4769	14.6089	17.7476	1.28359	19.8819	15.8056	15.2795	11.3972	15.5911	1.50299
	CO2 ppm	Ci	Ci	Ci	Ci	Ave.	S.E.	Ci	Ci	Ci	Ci	Ave.	S.E.	Ci	Ci	Ci	Ci	Ave.	S.E.	Ci	Ci	Ci	Ci	Ave.	S.E.	Ci	Ci	Ci	Ci	Ave.	S.E.
	200	113.145	117.643	138.078	124.725	123.398	4.71382	115.625	127.042	120.32	108.932	117.98	3.30726	106.366	95.6386	101.873	99.5006	100.845	1.94384	121.586	127.399	124.655	130.119	125.939	1.58501	136.045	139.348	133.13	128.612	134.284	1.97242
	150	92.9245	96.1966	111.414	100.25	100.196	3.4886	95.3277	102.47	97.2796	88.8545	95.983	2.43681	87.1269	77.3721	84.6144	82.2144	82.832	1.79957	98.6179	101.653	100.368	104.024	101.166	0.985454	110.379	109.518	107.186	102.672	107.439	1.49499
	100	73.2474	75.3966	84.9411	73.2423	76.7068	2.41725	73.9928	78.3164	73.5555	69.4955	73.84	1.5616	69.3507	61.5579	66.2554	64.0729	65.3092	1.43244	75.8882	76.543	76.94	78.2971	76.9171	0.440409	85.5903	81.7831	81.4634	79.2012	82.0095	1.14724
	400	183.339	202.841	248.689	212.875	211.936	11.8642	209.751	230.524	228.785	193.624	215.671	7.55685	157.949	162.205	193.27	182.992	174.104	7.28402	222.411	211.528	220.427	230.792	221.29	3.42398	247.021	252.848	239.225	212.367	237.865	7.74732
	650	280.165	328.234	399.599	348.595	339.148	21.4209	334.024	376.037	376.392	315.218	350.418	13.32	251.444	277.192	324.481	305.009	289.531	13.8381	365.871	310.914	356.349	356.398	347.383	10.7045	407.333	393.679	374.182	318.465	373.415	16.9209
	800	339.878	418.412	481.546	446.704	421.635	26.1156	416.995	472.015	476.198	389.379	438.647	18.4046	320.383	364.714	423.42	406.394	378.728	19.9426	466.202	355.902	447.858	424.278	423.56	20.8969	517.948	465.705	442.948	376.803	450.851	25.3331
	1000	434.979	561.685	588.908	606.831	548.101	33.63	543.33	614.688	629.113	489.666	569.199	28.1221	444.121	508.607	585.676	546.961	521.341	26.1252	619.775	434.386	588.947	525.63	542.185	35.4451	681.237	569.442	537.125	466.685	563.622	38.7023
	1200	540.216	724.319	687.032	781.167	683.184	44.5445	685.59	767.886	792.406	603.161	712.261	37.1917	585.457	666.937	752.882	707.882	678.29	30.8084	784.814	522.713	736.459	631.568	668.889	50.4756	855.384	675.958	631.164	565.87	682.094	53.7174
	Spruce	Cold acclimated 1	Cold acclimated 2	Cold acclimated 3	Cold acclimated 4			TM-10°C-1	TM-10°C-2	TM-10°C-3	TM-10°C-4			TM-22°C-1	TM-22°C-2	TM-22°C-3	TM-22°C-4			DL-6h-1	DL-6h-2	DL-6h-3	DL-6h-4			DL-13h-1	DL-13h-2	DL-13h-3	DL-13h-4
	CO2 ppm	An	An	An	An	Ave.	S.E.	An	An	An	An	Ave.	S.E.	An	An	An	An	Ave.	S.E.	An	An	An	An	Ave.	S.E.	An	An	An	An	Ave.	S.E.
	200	2.27972	4.20986	3.42011	4.90573	3.70386	0.487929	4.66885	4.9607	5.63616	5.57923	5.21123	0.205081	5.0888	5.25156	5.73206	5.1838	5.31405	0.124082	5.56636	4.29455	6.05664	4.75247	5.1675	0.343142	4.41515		4.33602	3.60173	4.11763	0.211442
	150	1.43116	2.8192	2.33842	3.35588	2.48616	0.353746	3.18547	3.41815	3.91598	3.82907	3.58717	0.149282	3.52171	3.70457	3.81155	3.5118	3.63741	0.0632447	3.7738	2.93926	4.09646	3.08099	3.47263	0.239496	2.97316		2.79793	2.2153	2.66213	0.187033
	100	0.566509	1.41536	1.04805	2.00645	1.25909	0.263055	1.44452	1.71303	1.98618	1.96173	1.77636	0.109692	1.73677	1.97248	2.09788	1.6912	1.87458	0.0836911	1.87265	1.41399	2.06589	1.35729	1.67746	0.150186	1.45875		1.28367	0.903126	1.21518	0.133914
	400	5.02539	10.2253	9.15412	11.8839	9.07219	1.26538	12.1342	12.0559	13.9601	13.6621	12.9531	0.432454	12.4713	13.3367	13.9484	13.5976	13.3385	0.272854	12.8663	10.7985	14.3085	11.7716	12.4362	0.652588	10.9992		10.2201		10.6096	0.224914
	650	7.61902	16.2286	14.5807	18.7406	14.2922	2.06387	19.5926	18.9224	22.0241	22.2302	20.6923	0.728033	20.5758	21.6241	22.3935	22.429	21.7556	0.376634	19.8776	17.0664	22.4399	18.6856	19.5174	0.980129	17.4872		16.405		16.9461	0.312427
	800	8.68822	19.0239	17.4732	22.0313	16.8041	2.48201	23.0382	22.1937	25.9394	26.494	24.4163	0.917735	24.5232	25.9235	26.8056	27.1465	26.0997	0.506852	23.0086	20.0671	26.4242	21.6322	22.783	1.17287	20.2027		19.2989		19.7508	0.260901
	1000	10.803	21.6576	20.4387	25.2287	19.532	2.66914	26.5328	25.6438	29.6992	31.0487	28.2311	1.10884	28.9443	30.4102	31.1857	32.4416	30.7455	0.633814	25.8418	23.1444	30.1688	24.4808	25.909	1.31893	22.9562		22.1732		22.5647	0.226024
	1200	13.3819	24.1815	22.6571	27.4128	21.9083	2.6068	28.8918	28.4405	32.2998	34.3683	31.0001	1.22553	32.4831	34.0391	34.9747	36.7093	34.5516	0.7655	27.6575	25.2398	32.8143	26.578	28.0724	1.43429	25.0005		24.2506		24.6255	0.216468
	CO2 ppm	Ci	Ci	Ci	Ci	Ave.	S.E.	Ci	Ci	Ci	Ci	Ave.	S.E.	Ci	Ci	Ci	Ci	Ave.	S.E.	Ci	Ci	Ci	Ci	Ave.	S.E.	Ci	Ci	Ci	Ci	Ave.	S.E.
	200	106.72	113.868	126.962	128.783	119.083	4.58409	133.858	135.876	135.677	133.775	134.797	0.491533	145.567	157.043	123.478	128.786	138.718	6.67845	132.313	135.061	130.093	140.228	134.424	1.89255	124.736		126.909	135.743	129.13	2.74818
	150	88.9928	91.5997	99.8496	100.851	95.3233	2.56154	104.472	105.3	105.071	104.25	104.773	0.213864	104.084	117.93	99.2594	102.538	105.953	3.56552	103.437	105.963	102.609	110.747	105.689	1.58532	99.3122		101.976	107.657	102.982	2.0093
	100	72.6787	69.9527	76.6673	70.3607	72.4148	1.33309	78.3793	76.606	76.1077	75.9139	76.7517	0.486512	73.7668	81.2484	72.1031	76.2724	75.8477	1.72663	76.0146	77.9624	75.4772	81.6109	77.7663	1.20229	75.0145		76.3439	80.4867	77.2817	1.34545
	400	148.813	196.364	212.212	227.813	196.301	14.7928	230.767	242.562	244.426	242.633	240.097	2.71906	224.412	269.728	222.841	226.9	235.97	9.77186	244.51	243.453	239.715	252.535	245.053	2.33627	218.31		223.833	223.582	221.908	1.47023
	650	226.374	322.87	345.152	375.292	317.422	27.8806	372.816	395.436	403.296	394.054	391.401	5.647	362.199	409.468	367.395	365.978	376.26	9.63324	404.242	398.879	397.669	407.582	402.093	2.01004	347.379		360.111	341.787	349.759	4.42702
	800	279.738	404.709	428.429	471.058	395.984	35.6003	463.187	491.318	507.506	491.626	488.409	7.98302	452.492	486.214	460.702	455.521	463.732	6.6539	501.895	499.747	501.762	500.687	501.023	0.436306	421.155		445.09	417.081	427.775	7.13354
	1000	342.167	527.074	553.088	612.27	508.65	50.4777	590.748	632.679	662.148	636.271	630.461	12.7962	586.094	629.241	602.612	588.713	601.665	8.55695	636.896	642.981	658.225	629.932	642.009	5.21964	528.106		566.878	533.78	542.921	9.8713
	1200	429.116	640.849	686.31	760.697	629.243	61.6046	721.395	783.611	828.019	792.484	781.377	19.2055	732.831	783.893	751.42	733.228	750.343	10.3873	766.373	790.996	825.152	759.318	785.459	12.8787	635.057		681.856	640.71	652.541	12.0418

## Sheet: Fig. S5
	Y(AEF)	Pine						Pine-24h						Spruce						Spruce-24h
	PAR	Sample 1	Sample 2	Sample 3	Sample 4	Ave.	S.E.	Sample 1	Sample 2	Sample 3	Sample 4	Ave.	S.E.	Sample 1	Sample 2	Sample 3	Sample 4	Ave.	S.E.	Sample 1	Sample 2	Sample 3	Sample 4	Ave.	S.E.
	11	0.133	0.246	0.168	0.275	0.2055	0.0286498	0.113	0.068	0.071	0.175	0.10675	0.0216171	0.383	0.319	0.24	0.346	0.322	0.026256	0.189	0.206	0.112	0.189	0.174	0.0182312
	18	0.135	0.269	0.139	0.256	0.19975	0.031467	0.085	0.057	0.058	0.147	0.08675	0.0182769	0.408	0.35	0.236	0.376	0.3425	0.0324143	0.192	0.227	0.11	0.203	0.183	0.0220028
	27	0.173	0.275	0.139	0.254	0.21025	0.0280298	0.111	0.085	0.06	0.181	0.10925	0.0225898	0.421	0.366	0.23	0.38	0.34925	0.0358772	0.197	0.231	0.113	0.211	0.188	0.0224778
	58	0.296	0.348	0.238	0.327	0.30225	0.0207255	0.226	0.197	0.114	0.321	0.2145	0.0369806	0.43	0.408	0.305	0.412	0.38875	0.024529	0.264	0.295	0.177	0.297	0.25825	0.02435
	100	0.34	0.409	0.294	0.347	0.3475	0.0204649	0.322	0.239	0.163	0.367	0.27275	0.0391254	0.388	0.42	0.345	0.433	0.3965	0.0169724	0.31	0.332	0.273	0.351	0.3165	0.0145022
	131	0.344	0.411	0.307	0.343	0.35125	0.0187895	0.307	0.243	0.178	0.352	0.27	0.0328691	0.358	0.406	0.351	0.439	0.3885	0.0180156	0.328	0.345	0.312	0.351	0.334	0.00762398
	221	0.317	0.397	0.309	0.337	0.34	0.0172264	0.24	0.291	0.212	0.274	0.25425	0.0152659	0.264	0.326	0.308	0.353	0.31275	0.0161917	0.311	0.282	0.259	0.306	0.2895	0.0103712
	344	0.298	0.385	0.241	0.305	0.30725	0.0256476	0.177	0.281	0.23	0.198	0.2215	0.0195975	0.181	0.231	0.247	0.257	0.229	0.0146116	0.236	0.216	0.183	0.232	0.21675	0.0104366
	536	0.267	0.334	0.194	0.259	0.2635	0.0247904	0.121	0.212	0.234	0.142	0.17725	0.0234983	0.113	0.158	0.167	0.204	0.1605	0.0161961	0.16	0.151	0.141	0.17	0.1555	0.00536773
	830	0.226	0.285	0.139	0.194	0.211	0.0264268	0.097	0.16	0.204	0.112	0.14325	0.0210457	0.091	0.11	0.141	0.14	0.1205	0.0105505	0.121	0.111	0.103	0.121	0.114	0.00377492
	1292	0.164	0.224	0.105	0.154	0.16175	0.0211553	0.064	0.119	0.157	0.084	0.106	0.0177095	0.052	0.083	0.109	0.123	0.09175	0.0135341	0.089	0.069	0.08	0.097	0.08375	0.00521266
	1599	0.148	0.194	0.094	0.121	0.13925	0.0184641	0.064	0.096	0.141	0.08	0.09525	0.0143674	0.053	0.073	0.088	0.101	0.07875	0.00893291	0.082	0.067	0.08	0.081	0.0775	0.00305164
	1957	0.126	0.171	0.079	0.11	0.1215	0.0166001	0.061	0.082	0.126	0.073	0.0855	0.0122704	0.055	0.063	0.088	0.099	0.07625	0.00895387	0.074	0.052	0.065	0.073	0.066	0.0044017

## Sheet: Fig. S7
	Figure S7a		Pine		Spruce
		Y(AEF)	Field Spring	Seedling CT	Field Spring	Seedling CT
		Sample 1	0.258	0.106	0.095	0.109
		Sample 2	0.232	0.121	0.103	0.125
		Sample 3	0.209	0.116	0.096	0.114
		Sample 4	0.204	0.078	0.118	0.131
		Sample 5	0.22			0.105
		Ave.	0.2246	0.0974	0.119	0.1168
		S.E.	0.00862369	0.00967306	0.0147757	0.00436715
	Figure S7b		PAR=536				PAR=1599
			Pine		Spruce		Pine		Spruce
		ETR(II)	Field Spring	Seedling CT	Field Spring	Seedling CT	Field Spring	Seedling CT	Field Spring	Seedling CT
		Sample 1	17.6	24.8	8.2	18.7	22.1	27	13.1	30.8
		Sample 2	22.1	27.7	5.3	24.2	26.5	32.5	11.7	31.6
		Sample 3	13.7	32.8	6.2	19.8	22.1	26.3	12.8	34.4
		Sample 4	17	29.4	8.6	26.3	21.8	38.4	11.2	34.6
		Sample 5			4.6	19.9	24.9		11.1	29.8
		Ave.	17.6	28.675	6.58	21.78	23.48	31.05	11.98	32.24
		S.D.	2.99249	2.89428	1.57531	2.94034	1.8851	4.87571	0.823165	1.93246
			PAR=536				PAR=1599
			Pine		Spruce		Pine		Spruce
		ETR(I)	Field Spring	Seedling CT	Field Spring	Seedling CT	Field Spring	Seedling CT	Field Spring	Seedling CT
		Sample 1	75.7	48.7	26.6	43.1	92.2	56.8	55.8	65.1
		Sample 2	74.3	54.9	29.3	52.3	91.7	71.6	50.2	67.5
		Sample 3	60.8	59	30.1	45.6	109.5	53.7	64.4	66.9
		Sample 4	55.6	47	31	55.8	114	95.7	45.8	75.5
		Sample 5	66.4			43.6			67.4	66.4
		Ave.	66.56	52.4	29.25	48.08	101.85	69.45	56.72	68.28
		S.D.	7.70418	4.813	1.64393	5.0681	10.0286	16.5965	8.19327	3.69562

[truncated: 3 more sheets: Fig. S8, Fig. S9, Fig. S10]
